# Supplementary material for: Integrated near-infrared spectral sensing
Source: Nat Commun. 2022 Jan 10;13:103. doi: 10.1038/s41467-021-27662-1 (PMC8748443; doi:10.1038/s41467-021-27662-1)
Supplement: Supplementary file 2 — Source Data [file 41467_2021_27662_MOESM2_ESM.xlsx]

## Sheet: Figure 1c
wavelength	th_0	th_5	th_10	th_15	th_20	th_25	th_30	th_35	th_40	th_45	th_50	th_55	th_60	th_65	th_70	th_75	th_80	th_85	th_90	th_95	th_100	th_105	th_110	th_115	th_120	th_125	th_130	th_135	th_140	th_145	th_150	th_155	th_160	th_165	th_170	th_175	th_180	th_185	th_190	th_195	th_200	th_205	th_210	th_215	th_220	th_225	th_230	th_235	th_240
nm	A/W	A/W	A/W	A/W	A/W	A/W	A/W	A/W	A/W	A/W	A/W	A/W	A/W	A/W	A/W	A/W	A/W	A/W	A/W	A/W	A/W	A/W	A/W	A/W	A/W	A/W	A/W	A/W	A/W	A/W	A/W	A/W	A/W	A/W	A/W	A/W	A/W	A/W	A/W	A/W	A/W	A/W	A/W	A/W	A/W	A/W	A/W	A/W	A/W
700	0.10083	0.09374	0.09131	0.0854	0.08381	0.07957	0.07938	0.07452	0.07543	0.07191	0.07428	0.07143	0.07453	0.07254	0.07636	0.07489	0.08011	0.07998	0.0855	0.0863	0.09313	0.09449	0.10315	0.10623	0.11514	0.11904	0.12863	0.13277	0.14223	0.14562	0.15243	0.1528	0.156	0.15257	0.15198	0.14465	0.14111	0.13118	0.12592	0.1155	0.11048	0.10087	0.0967	0.08847	0.08542	0.07876	0.077	0.07154	0.07077
705.017	0.10573	0.09813	0.09576	0.08968	0.0879	0.08336	0.08264	0.07781	0.07891	0.07509	0.07731	0.07421	0.07719	0.07495	0.07868	0.07714	0.08197	0.08185	0.087	0.08765	0.09426	0.09555	0.10415	0.1071	0.1157	0.11945	0.12877	0.13288	0.14219	0.1458	0.15267	0.15355	0.15705	0.15447	0.15425	0.14764	0.1441	0.13472	0.12952	0.11953	0.11429	0.10479	0.10048	0.09235	0.08919	0.08235	0.08031	0.07495	0.07392
710.033	0.10929	0.10207	0.09927	0.09302	0.09075	0.08601	0.08538	0.08061	0.08189	0.07787	0.07952	0.07654	0.07906	0.07674	0.08049	0.07887	0.08327	0.08306	0.088	0.0885	0.09489	0.09625	0.10472	0.10761	0.11595	0.11961	0.12873	0.13285	0.14208	0.14594	0.15289	0.15427	0.15808	0.15628	0.15642	0.15052	0.14702	0.13825	0.13314	0.12361	0.1182	0.1089	0.10447	0.09643	0.09315	0.08627	0.08393	0.07867	0.07739
715.05	0.11201	0.10434	0.10142	0.09505	0.09284	0.08812	0.08737	0.08214	0.0836	0.07958	0.0811	0.07809	0.08028	0.07798	0.08159	0.07985	0.08404	0.08359	0.08854	0.08889	0.09509	0.09661	0.10494	0.10781	0.11601	0.11965	0.12869	0.13284	0.14211	0.14625	0.15337	0.15523	0.15937	0.15826	0.15873	0.1535	0.15004	0.14185	0.13684	0.12773	0.12222	0.1131	0.10856	0.10055	0.09714	0.09026	0.08776	0.08242	0.08102
720.067	0.11373	0.10598	0.10293	0.09642	0.09397	0.08906	0.08785	0.08264	0.08415	0.08	0.0818	0.07845	0.08081	0.07845	0.08174	0.07992	0.08423	0.08354	0.0886	0.08888	0.09492	0.09659	0.10484	0.10775	0.1159	0.11962	0.12871	0.13295	0.1424	0.14689	0.15428	0.15663	0.16114	0.16064	0.16147	0.15682	0.15337	0.14567	0.14073	0.13193	0.12635	0.11736	0.1127	0.10461	0.10104	0.09415	0.09158	0.08602	0.08459
725.084	0.11361	0.10607	0.10266	0.09618	0.09343	0.0885	0.08737	0.08248	0.08398	0.07968	0.08121	0.0778	0.08028	0.07786	0.08094	0.07921	0.08365	0.08299	0.08807	0.08844	0.09441	0.09611	0.10436	0.10737	0.1156	0.1195	0.12877	0.13319	0.14296	0.14789	0.1557	0.15858	0.16356	0.16361	0.16485	0.16069	0.15724	0.1499	0.14498	0.13634	0.13066	0.12167	0.11685	0.1086	0.10482	0.09784	0.09521	0.08936	0.0879
730.1	0.11292	0.10486	0.10146	0.09485	0.09223	0.08738	0.08619	0.08107	0.08265	0.07853	0.07967	0.07659	0.0787	0.07638	0.0795	0.07799	0.08222	0.08192	0.0868	0.08744	0.09348	0.0951	0.10341	0.10654	0.11498	0.11915	0.12874	0.13344	0.14366	0.14912	0.15756	0.16104	0.16665	0.16724	0.169	0.16527	0.16184	0.15472	0.14976	0.14112	0.13527	0.12613	0.12107	0.11254	0.10851	0.10131	0.09855	0.09241	0.09082
735.117	0.11068	0.10307	0.09944	0.09292	0.09005	0.08517	0.08377	0.07882	0.08023	0.07621	0.07769	0.07464	0.07661	0.07448	0.07762	0.07627	0.08014	0.08015	0.08486	0.08576	0.09196	0.09354	0.10183	0.10512	0.11384	0.11837	0.12837	0.13347	0.14423	0.15032	0.1596	0.16383	0.17026	0.17144	0.17388	0.17057	0.16724	0.16024	0.1552	0.14641	0.14029	0.13085	0.12544	0.11652	0.11214	0.10461	0.1016	0.09515	0.09331
740.134	0.10805	0.10001	0.09634	0.08986	0.08703	0.08227	0.08102	0.07642	0.07759	0.07352	0.07504	0.07188	0.07419	0.07216	0.07515	0.07389	0.07775	0.07769	0.08247	0.08344	0.08976	0.09152	0.09957	0.10303	0.11204	0.11693	0.12738	0.13303	0.14437	0.15114	0.16145	0.16659	0.17408	0.17595	0.1793	0.17647	0.17344	0.16649	0.16136	0.15228	0.14581	0.13589	0.13004	0.12058	0.11577	0.10777	0.10439	0.09757	0.09537
745.15	0.10497	0.09716	0.09345	0.08694	0.08416	0.07945	0.07814	0.0734	0.07454	0.07072	0.07184	0.06896	0.07122	0.06925	0.07213	0.071	0.0751	0.07486	0.07984	0.08069	0.08697	0.08908	0.09672	0.10032	0.10953	0.11469	0.12556	0.13182	0.14377	0.15117	0.16265	0.16884	0.17765	0.18034	0.18489	0.18269	0.18022	0.17334	0.16819	0.15872	0.15185	0.14131	0.13491	0.12477	0.11943	0.11082	0.10696	0.09969	0.09705
750.167	0.1017	0.0938	0.09002	0.08372	0.08084	0.07619	0.07487	0.07041	0.0712	0.06751	0.06887	0.06616	0.06806	0.06622	0.06909	0.0681	0.07209	0.07201	0.07695	0.0778	0.08389	0.08623	0.09349	0.09716	0.10642	0.11166	0.12287	0.12966	0.14219	0.15013	0.16277	0.17006	0.1804	0.1841	0.19012	0.18879	0.18723	0.18052	0.17551	0.16562	0.15834	0.14707	0.14004	0.12911	0.12314	0.1138	0.10938	0.10155	0.0984
755.184	0.099	0.09097	0.08724	0.08076	0.07804	0.07343	0.0722	0.06784	0.06838	0.06463	0.06604	0.06322	0.0653	0.06353	0.06633	0.06537	0.06896	0.06916	0.0738	0.07483	0.08079	0.08299	0.09004	0.09368	0.10288	0.10804	0.11941	0.12647	0.13956	0.14787	0.16154	0.16984	0.18182	0.18669	0.1944	0.1942	0.19399	0.18766	0.183	0.17277	0.16514	0.1531	0.14541	0.13358	0.12691	0.11674	0.11168	0.1032	0.09951
760.201	0.09638	0.08849	0.08469	0.07841	0.0756	0.071	0.06973	0.06526	0.06573	0.06221	0.06327	0.06059	0.06274	0.06096	0.06364	0.06267	0.06619	0.06625	0.0707	0.07177	0.07768	0.07955	0.08647	0.08997	0.09907	0.10406	0.11542	0.12239	0.13592	0.14446	0.15887	0.16794	0.18149	0.18766	0.19715	0.19835	0.19991	0.19425	0.19029	0.17985	0.17205	0.15925	0.15094	0.13815	0.13075	0.11967	0.11394	0.10472	0.10045
765.217	0.09489	0.08658	0.08281	0.0763	0.07357	0.06894	0.06768	0.06342	0.06346	0.05991	0.06118	0.05858	0.06035	0.05857	0.06117	0.06017	0.06384	0.06356	0.06802	0.0688	0.07458	0.07629	0.08285	0.08615	0.09511	0.09994	0.1111	0.1177	0.13144	0.14005	0.15493	0.1644	0.17928	0.18675	0.19798	0.20075	0.20444	0.19981	0.19693	0.18652	0.17882	0.16538	0.15654	0.14281	0.13468	0.12264	0.11623	0.10621	0.10136
770.234	0.09372	0.08556	0.08172	0.07523	0.07246	0.06775	0.0665	0.06203	0.06202	0.05838	0.05958	0.05681	0.05866	0.05684	0.05935	0.05828	0.06167	0.06144	0.06576	0.06626	0.0717	0.07344	0.07941	0.08246	0.09113	0.09578	0.10662	0.11279	0.12634	0.1349	0.14997	0.15951	0.1753	0.18391	0.19674	0.20109	0.20712	0.2039	0.20252	0.19247	0.18522	0.17133	0.16213	0.14755	0.13874	0.12574	0.11865	0.10779	0.10237
775.251	0.09383	0.08508	0.08119	0.07448	0.07169	0.06686	0.06557	0.06108	0.06088	0.05736	0.0583	0.05558	0.05748	0.05558	0.05801	0.05682	0.05991	0.05974	0.06374	0.06424	0.06935	0.07091	0.07645	0.07918	0.08739	0.0917	0.10211	0.10797	0.12094	0.12925	0.14428	0.15367	0.1699	0.17931	0.19353	0.1993	0.20767	0.20618	0.20668	0.19739	0.19102	0.17697	0.16764	0.15237	0.143	0.12905	0.12132	0.1096	0.10364
780.268	0.09443	0.08571	0.08174	0.0748	0.07196	0.06694	0.0656	0.06098	0.06049	0.05672	0.05784	0.05504	0.05659	0.05458	0.05695	0.05563	0.05884	0.05829	0.06212	0.06253	0.06751	0.0686	0.07404	0.07644	0.08412	0.08791	0.09781	0.10338	0.11561	0.12339	0.13813	0.14729	0.16353	0.17325	0.18862	0.19555	0.20604	0.20647	0.20914	0.20107	0.19602	0.18216	0.17303	0.15727	0.1475	0.1327	0.12437	0.1118	0.10531
785.284	0.09628	0.08685	0.08275	0.07559	0.07264	0.06743	0.06606	0.06115	0.06074	0.05691	0.0578	0.05479	0.05644	0.05427	0.05652	0.05501	0.05813	0.05733	0.06111	0.0611	0.06591	0.06668	0.072	0.07407	0.08138	0.08463	0.09394	0.09904	0.11061	0.11763	0.13176	0.14064	0.15659	0.16615	0.18236	0.19013	0.20236	0.20471	0.20969	0.20332	0.2	0.18678	0.17822	0.16225	0.15232	0.13677	0.12792	0.11453	0.10754
790.301	0.09867	0.08913	0.08491	0.07729	0.07425	0.06871	0.06718	0.06214	0.06138	0.0574	0.05822	0.05514	0.05673	0.05439	0.05661	0.0549	0.05769	0.05693	0.06048	0.06019	0.06464	0.0653	0.07023	0.07198	0.07899	0.08184	0.09058	0.09492	0.10597	0.11224	0.12548	0.13386	0.14933	0.15847	0.17502	0.1834	0.19693	0.20097	0.20823	0.20397	0.20272	0.19066	0.18307	0.16723	0.15742	0.14133	0.13206	0.1179	0.11045
795.318	0.1022	0.09185	0.08746	0.07958	0.07637	0.07056	0.069	0.06354	0.06285	0.05852	0.05937	0.05601	0.05732	0.05476	0.05691	0.05499	0.05783	0.05675	0.06005	0.05971	0.06389	0.06425	0.06891	0.07027	0.07683	0.07935	0.08754	0.09116	0.10159	0.10724	0.11951	0.1271	0.14191	0.15058	0.16688	0.17566	0.19012	0.19548	0.20478	0.20285	0.20389	0.19353	0.18737	0.17205	0.16271	0.14634	0.13681	0.122	0.11414
800.334	0.10619	0.09564	0.09109	0.08259	0.07924	0.07298	0.07119	0.06547	0.06461	0.06017	0.06073	0.05714	0.05856	0.05575	0.05774	0.05554	0.05831	0.05684	0.06006	0.05938	0.06346	0.06334	0.06805	0.06904	0.07502	0.07706	0.0847	0.08786	0.09743	0.10251	0.11394	0.12056	0.13448	0.14269	0.15825	0.16717	0.18227	0.18856	0.19951	0.19983	0.20324	0.1951	0.19079	0.17647	0.16797	0.15167	0.14213	0.12685	0.11864
805.351	0.11112	0.09975	0.09501	0.0862	0.08265	0.07603	0.07417	0.06797	0.06704	0.06213	0.06272	0.05888	0.06003	0.05697	0.05894	0.05647	0.05892	0.0574	0.06043	0.05932	0.06312	0.06275	0.06739	0.06806	0.07366	0.07513	0.08218	0.08495	0.09362	0.09802	0.10869	0.11446	0.12729	0.13491	0.14952	0.15822	0.17366	0.18058	0.1927	0.19492	0.20059	0.19501	0.19293	0.18017	0.17288	0.15711	0.14786	0.13237	0.12393
810.368	0.11628	0.10473	0.09985	0.09036	0.08661	0.07947	0.07733	0.07075	0.06986	0.06472	0.06505	0.06085	0.06186	0.05846	0.06027	0.0575	0.05998	0.05811	0.06087	0.05965	0.0631	0.06253	0.06686	0.0672	0.07253	0.07361	0.08009	0.08227	0.0903	0.09392	0.10371	0.10887	0.12059	0.12737	0.14109	0.14919	0.16456	0.17189	0.18472	0.18834	0.19601	0.19302	0.19336	0.18276	0.17706	0.16231	0.15375	0.13838	0.12989
815.385	0.12211	0.10985	0.1048	0.09501	0.09105	0.08351	0.08125	0.07416	0.07309	0.06748	0.06768	0.06319	0.06413	0.06042	0.06207	0.05894	0.06126	0.05898	0.06161	0.0601	0.06341	0.06241	0.06669	0.06664	0.07149	0.0723	0.0783	0.07985	0.08736	0.09037	0.09915	0.10374	0.11449	0.12031	0.13317	0.14052	0.15532	0.16279	0.17589	0.18053	0.18978	0.18911	0.19186	0.18387	0.18011	0.16689	0.15945	0.1446	0.13632
820.401	0.12785	0.11556	0.11045	0.10004	0.09586	0.0878	0.08525	0.07771	0.0768	0.07081	0.07082	0.06592	0.0665	0.06245	0.06404	0.06061	0.06265	0.06027	0.06268	0.06072	0.0638	0.06248	0.06679	0.06642	0.07078	0.07116	0.07669	0.07787	0.08471	0.08731	0.09523	0.09906	0.10894	0.11401	0.12585	0.13254	0.14639	0.15364	0.1666	0.17204	0.18234	0.18353	0.18842	0.18319	0.18168	0.17046	0.16455	0.15064	0.14292
825.418	0.13392	0.12121	0.11604	0.1054	0.10105	0.09262	0.0899	0.08186	0.08074	0.07436	0.07409	0.06884	0.06938	0.06493	0.06625	0.06245	0.06448	0.06169	0.06383	0.06175	0.06447	0.06299	0.067	0.06639	0.0705	0.07045	0.07547	0.07637	0.08248	0.08464	0.09195	0.09505	0.104	0.10854	0.1192	0.12534	0.13817	0.14489	0.15732	0.16331	0.17414	0.17678	0.18334	0.18064	0.1815	0.17265	0.16859	0.15607	0.14933
830.435	0.13961	0.12715	0.12207	0.11103	0.10652	0.09762	0.09463	0.08617	0.08524	0.07838	0.07794	0.07229	0.07247	0.06772	0.06894	0.06476	0.06652	0.06341	0.06541	0.06302	0.06561	0.06377	0.06761	0.06668	0.07049	0.07023	0.07482	0.07528	0.08093	0.08254	0.08924	0.09189	0.0999	0.10387	0.11344	0.11898	0.13086	0.13697	0.1486	0.15471	0.16559	0.16937	0.17708	0.17644	0.17948	0.1732	0.17116	0.16048	0.15515
835.452	0.14533	0.13291	0.12793	0.11684	0.11226	0.10314	0.09999	0.09111	0.08997	0.0828	0.08203	0.07603	0.07602	0.07084	0.07186	0.06737	0.06895	0.06569	0.06743	0.06467	0.06704	0.06491	0.06875	0.06754	0.07088	0.0704	0.07466	0.07472	0.08002	0.08126	0.08721	0.08955	0.0968	0.10008	0.10884	0.11364	0.12451	0.13012	0.14084	0.14662	0.15717	0.16175	0.17011	0.17107	0.17576	0.172	0.17199	0.16354	0.15991
840.468	0.15045	0.13863	0.13395	0.12287	0.11825	0.10887	0.10551	0.09633	0.09538	0.08774	0.08679	0.08043	0.08017	0.07469	0.07548	0.07058	0.07208	0.06836	0.06989	0.06702	0.06908	0.0668	0.07033	0.06894	0.07205	0.07119	0.07508	0.07497	0.07975	0.0808	0.08615	0.08803	0.09469	0.09743	0.10544	0.10958	0.11925	0.12439	0.1342	0.13949	0.14942	0.15434	0.16287	0.1651	0.17079	0.16918	0.17101	0.16499	0.16319
845.485	0.15517	0.14405	0.1397	0.12889	0.12439	0.11508	0.11169	0.1023	0.10117	0.09336	0.09212	0.08544	0.08489	0.07905	0.07974	0.07457	0.07577	0.07189	0.07326	0.07003	0.072	0.0694	0.07272	0.07107	0.07399	0.07294	0.07647	0.07613	0.08044	0.08118	0.08617	0.08759	0.0936	0.09603	0.10319	0.10692	0.11536	0.1199	0.12876	0.13367	0.14279	0.14758	0.15587	0.159	0.16518	0.16517	0.16844	0.16476	0.16464
850.502	0.15895	0.14883	0.14507	0.1349	0.1306	0.12143	0.118	0.10864	0.10773	0.09961	0.09825	0.09133	0.09066	0.08453	0.08494	0.07941	0.08057	0.07642	0.07755	0.07406	0.0758	0.07297	0.07622	0.07434	0.07687	0.07569	0.07898	0.0783	0.08238	0.08279	0.0873	0.0885	0.09385	0.09592	0.10226	0.10562	0.11304	0.11693	0.12474	0.12928	0.13749	0.14193	0.14961	0.15312	0.15948	0.16053	0.16467	0.16291	0.16417
855.518	0.16146	0.15277	0.14965	0.14023	0.13641	0.12786	0.12469	0.11557	0.11464	0.10667	0.10519	0.09816	0.09725	0.09096	0.09135	0.08558	0.08656	0.0821	0.08311	0.07949	0.08103	0.07803	0.08095	0.07893	0.08126	0.07976	0.08279	0.08193	0.0857	0.08597	0.0899	0.09091	0.09574	0.09733	0.10305	0.10587	0.11233	0.1157	0.12245	0.1264	0.1336	0.13769	0.1445	0.14788	0.154	0.15575	0.16016	0.15974	0.16198
860.535	0.16215	0.15479	0.15248	0.14448	0.14125	0.13351	0.13067	0.12227	0.12178	0.11397	0.11266	0.10574	0.10494	0.09859	0.09883	0.09297	0.09389	0.08943	0.09031	0.0864	0.08793	0.08464	0.08743	0.08519	0.08741	0.08573	0.08848	0.08744	0.09081	0.09091	0.0945	0.09511	0.09947	0.10071	0.10581	0.10812	0.11344	0.11635	0.1221	0.12529	0.13135	0.13502	0.14075	0.14377	0.14908	0.15114	0.15535	0.1557	0.15844
865.552	0.16017	0.1547	0.15313	0.14638	0.14396	0.13757	0.13546	0.12816	0.12801	0.12103	0.12007	0.11363	0.11298	0.107	0.10739	0.10166	0.10268	0.09812	0.09903	0.09519	0.09659	0.09327	0.09599	0.09365	0.0956	0.09387	0.09647	0.09516	0.09835	0.09815	0.1014	0.10174	0.10549	0.10647	0.11079	0.11278	0.11686	0.11917	0.12384	0.12639	0.13118	0.13415	0.13863	0.14119	0.14529	0.14714	0.15071	0.15138	0.15404
870.569	0.15563	0.15132	0.15034	0.14536	0.14369	0.13872	0.13729	0.13159	0.13226	0.12626	0.12606	0.12052	0.12054	0.11529	0.11592	0.11093	0.11209	0.10807	0.10922	0.10562	0.10725	0.10406	0.10667	0.10445	0.10646	0.10458	0.1071	0.1057	0.10874	0.10846	0.11118	0.11138	0.11455	0.11509	0.11863	0.12019	0.12312	0.12473	0.12814	0.13003	0.13347	0.13549	0.13854	0.14037	0.14315	0.1443	0.1468	0.14737	0.14932
875.585	0.14805	0.1451	0.14443	0.14059	0.13952	0.1361	0.13551	0.1315	0.13276	0.12833	0.12905	0.12486	0.1257	0.12187	0.12303	0.11929	0.12103	0.1179	0.11962	0.11679	0.11891	0.11631	0.11931	0.11745	0.11978	0.11823	0.12083	0.11957	0.12247	0.12227	0.12468	0.12464	0.12731	0.12741	0.13021	0.13113	0.13274	0.13365	0.13566	0.13658	0.13851	0.13956	0.14092	0.14166	0.14295	0.14319	0.1442	0.14421	0.14497
880.602	0.13858	0.13621	0.13536	0.13263	0.13181	0.12953	0.12928	0.12687	0.12879	0.12566	0.12734	0.12467	0.12659	0.12444	0.12629	0.12457	0.12689	0.12538	0.12811	0.12686	0.12984	0.12865	0.13233	0.13159	0.13462	0.13398	0.13724	0.13652	0.13981	0.13987	0.14231	0.14225	0.14445	0.1443	0.14624	0.14662	0.14656	0.14665	0.14705	0.14676	0.14681	0.14677	0.14613	0.14558	0.14493	0.14413	0.1434	0.14238	0.14171
885.619	0.12788	0.12568	0.12452	0.12228	0.12131	0.11979	0.11978	0.11844	0.12034	0.11852	0.12073	0.11943	0.12206	0.12169	0.12403	0.12437	0.12747	0.12792	0.13181	0.13254	0.13695	0.13784	0.14275	0.14394	0.14864	0.14969	0.15433	0.15516	0.15958	0.16081	0.16371	0.16437	0.16645	0.16631	0.16743	0.16746	0.16566	0.1647	0.16312	0.16151	0.15928	0.15766	0.15468	0.15259	0.14959	0.14733	0.14466	0.14228	0.14
890.635	0.11697	0.11498	0.11315	0.11103	0.10976	0.10861	0.10822	0.10744	0.10922	0.10794	0.11026	0.10982	0.11278	0.11352	0.11617	0.11822	0.12162	0.12371	0.12857	0.13146	0.13701	0.14043	0.14685	0.15055	0.15738	0.16133	0.16827	0.17195	0.17847	0.18216	0.18695	0.18937	0.19246	0.19313	0.19413	0.19402	0.19075	0.18878	0.18492	0.18167	0.17679	0.17307	0.16725	0.16312	0.1575	0.15323	0.14823	0.1443	0.14002
895.652	0.107	0.10446	0.10207	0.10009	0.09829	0.09712	0.09649	0.09589	0.09697	0.09613	0.09813	0.09813	0.10079	0.10217	0.10454	0.10736	0.11075	0.11389	0.11903	0.12321	0.12954	0.13483	0.14216	0.14824	0.15708	0.16404	0.17379	0.18117	0.19106	0.19843	0.20696	0.21293	0.21891	0.22227	0.22468	0.22567	0.22164	0.21924	0.21315	0.20803	0.19998	0.19396	0.18455	0.17784	0.16902	0.16241	0.15451	0.14873	0.14203
900.669	0.09792	0.09536	0.09245	0.09011	0.08794	0.08678	0.08564	0.08492	0.08552	0.08463	0.08609	0.08611	0.08836	0.08968	0.09175	0.09469	0.09763	0.10084	0.1057	0.11029	0.11643	0.1225	0.13001	0.13724	0.14721	0.15626	0.16791	0.17864	0.19174	0.20345	0.21661	0.22792	0.23899	0.24756	0.25394	0.2586	0.25614	0.25481	0.24744	0.24096	0.22952	0.22093	0.2073	0.19749	0.1846	0.17525	0.16398	0.15572	0.14642
905.686	0.09049	0.08754	0.08405	0.08174	0.07915	0.07771	0.07623	0.07541	0.07532	0.07444	0.07543	0.07539	0.07697	0.07816	0.07963	0.08219	0.0846	0.08764	0.09176	0.09605	0.10151	0.10739	0.1141	0.12141	0.13093	0.14063	0.15272	0.16504	0.1797	0.19428	0.2115	0.22777	0.24501	0.26029	0.27374	0.28485	0.28819	0.29094	0.28511	0.27909	0.2653	0.25407	0.23606	0.22257	0.20498	0.19202	0.17689	0.16558	0.15331
910.702	0.08445	0.08105	0.07732	0.07472	0.0718	0.07031	0.06858	0.06751	0.06699	0.066	0.06643	0.0662	0.06734	0.06813	0.06927	0.07138	0.07322	0.07565	0.07904	0.08267	0.08725	0.09237	0.09799	0.10453	0.11307	0.12195	0.13309	0.14509	0.15961	0.17471	0.19338	0.21229	0.23377	0.255	0.27608	0.29535	0.30811	0.31913	0.31964	0.3177	0.30455	0.29245	0.27051	0.25334	0.23061	0.21337	0.19347	0.17883	0.16283
915.719	0.07961	0.07623	0.07205	0.06925	0.06613	0.06443	0.0623	0.06112	0.0602	0.05907	0.05922	0.05888	0.05949	0.06008	0.06074	0.06234	0.06372	0.06577	0.06841	0.07145	0.07509	0.07937	0.08389	0.08941	0.09645	0.10422	0.1137	0.12439	0.13712	0.15121	0.16874	0.18762	0.20996	0.23372	0.25949	0.28549	0.3081	0.3295	0.34138	0.34848	0.34122	0.33222	0.30894	0.2892	0.26135	0.23979	0.21439	0.19572	0.1754
920.736	0.07634	0.07233	0.06786	0.06504	0.06159	0.05971	0.0576	0.05621	0.05491	0.05379	0.05353	0.05299	0.05336	0.05357	0.05405	0.05527	0.05628	0.05777	0.05988	0.06223	0.06523	0.06867	0.07219	0.07678	0.08255	0.08893	0.09684	0.10577	0.11659	0.12854	0.14395	0.16073	0.18149	0.20429	0.23094	0.25916	0.28821	0.31783	0.34223	0.36196	0.36688	0.36598	0.34701	0.32763	0.29643	0.27082	0.23998	0.2164	0.1914
925.753	0.07392	0.06973	0.06507	0.06183	0.05829	0.05636	0.05386	0.05232	0.05089	0.04952	0.04912	0.04851	0.0485	0.04861	0.04877	0.0496	0.05033	0.05157	0.05317	0.05513	0.05741	0.06022	0.06303	0.06672	0.07142	0.07668	0.08303	0.09043	0.09931	0.10936	0.12207	0.13638	0.15411	0.17442	0.19874	0.22579	0.25581	0.28911	0.32207	0.35296	0.37289	0.3854	0.37737	0.36389	0.33339	0.3054	0.26963	0.24141	0.21101
930.769	0.07261	0.06821	0.06307	0.0598	0.05599	0.05375	0.05123	0.04958	0.04777	0.0465	0.04583	0.04504	0.04492	0.04473	0.04478	0.04537	0.04587	0.0467	0.04799	0.04944	0.0514	0.05363	0.05579	0.05888	0.06263	0.06697	0.07224	0.07828	0.08547	0.09371	0.10419	0.11603	0.13083	0.1478	0.16869	0.1926	0.22037	0.25254	0.28834	0.32526	0.35722	0.38412	0.39236	0.39091	0.36746	0.34143	0.30267	0.27063	0.23458
935.786	0.07245	0.06731	0.06198	0.05843	0.05438	0.0521	0.0494	0.04751	0.04569	0.04413	0.04331	0.04247	0.04208	0.04183	0.04171	0.042	0.04234	0.04302	0.04397	0.04521	0.04665	0.04848	0.05027	0.05272	0.05592	0.05942	0.06369	0.06866	0.0747	0.08143	0.09003	0.09968	0.11186	0.12594	0.14342	0.16344	0.18758	0.21624	0.25015	0.28781	0.3259	0.36248	0.38735	0.40169	0.39228	0.374	0.3372	0.30276	0.26218
940.803	0.07288	0.06759	0.06189	0.05792	0.05373	0.05119	0.04819	0.04623	0.0441	0.04259	0.04165	0.04066	0.04018	0.03969	0.03945	0.03961	0.03979	0.04017	0.04095	0.04181	0.04312	0.04457	0.04594	0.04807	0.05058	0.05359	0.05716	0.0613	0.06613	0.07183	0.07881	0.08691	0.09681	0.10844	0.12274	0.13956	0.15964	0.18422	0.21415	0.24865	0.28699	0.32791	0.36383	0.39329	0.40187	0.39719	0.36854	0.33632	0.29302
945.819	0.07442	0.06855	0.06226	0.0582	0.05358	0.05077	0.0478	0.04557	0.04332	0.04163	0.04044	0.03935	0.03869	0.03813	0.03783	0.03771	0.0378	0.03809	0.03863	0.03938	0.04029	0.04146	0.04266	0.04433	0.04658	0.04896	0.05198	0.05539	0.05961	0.06421	0.07015	0.07672	0.08505	0.09452	0.10641	0.12017	0.13709	0.15744	0.18293	0.21305	0.24814	0.28804	0.32883	0.36793	0.39338	0.40605	0.39187	0.36769	0.32561
950.836	0.07693	0.07015	0.06358	0.05895	0.0541	0.05118	0.04775	0.04534	0.04296	0.04109	0.03991	0.0387	0.03793	0.03719	0.03671	0.03653	0.03647	0.03651	0.03696	0.03739	0.03828	0.03919	0.04012	0.04159	0.04334	0.04548	0.04798	0.0509	0.05433	0.05836	0.0632	0.06882	0.07562	0.08366	0.09345	0.10489	0.11886	0.13591	0.15708	0.18262	0.21329	0.24921	0.28941	0.33219	0.36898	0.39738	0.40219	0.39132	0.35693
955.853	0.08004	0.07292	0.06566	0.06058	0.05536	0.05195	0.04842	0.0458	0.0431	0.04122	0.0397	0.03832	0.03742	0.03654	0.03609	0.03563	0.03552	0.03549	0.03573	0.03611	0.03665	0.03737	0.03821	0.03934	0.04097	0.04263	0.04484	0.04725	0.05028	0.05356	0.05778	0.06245	0.06829	0.07485	0.08306	0.09267	0.10441	0.1185	0.13621	0.15742	0.18333	0.21484	0.25123	0.29294	0.33453	0.37347	0.39575	0.40292	0.38219
960.87	0.08445	0.07627	0.06823	0.06278	0.05698	0.05332	0.04953	0.04653	0.04381	0.04152	0.03999	0.03852	0.03745	0.03647	0.03576	0.03526	0.03501	0.03476	0.03495	0.03505	0.03563	0.03614	0.0368	0.03779	0.03904	0.04055	0.04236	0.04445	0.047	0.04991	0.05342	0.05739	0.06229	0.06796	0.0749	0.08281	0.09286	0.10459	0.11924	0.13709	0.15883	0.18526	0.21722	0.25488	0.29618	0.3398	0.37468	0.39879	0.39653
965.886	0.08988	0.08047	0.07188	0.06555	0.05941	0.05539	0.05104	0.04784	0.04474	0.04246	0.04068	0.03893	0.03778	0.03652	0.03591	0.03511	0.03482	0.03449	0.03449	0.03454	0.03481	0.03515	0.03577	0.03649	0.03768	0.03882	0.04049	0.04221	0.04443	0.04684	0.04991	0.05335	0.05756	0.06229	0.06814	0.07502	0.08344	0.09341	0.10568	0.12042	0.13862	0.16097	0.18791	0.22095	0.25873	0.30163	0.34299	0.37925	0.396
970.903	0.09616	0.08598	0.07627	0.06931	0.06247	0.05775	0.05329	0.04963	0.04635	0.04367	0.04163	0.03978	0.0384	0.03711	0.0362	0.03533	0.0349	0.03437	0.03433	0.03413	0.03446	0.03463	0.03511	0.03573	0.03661	0.03765	0.03897	0.04044	0.04241	0.04451	0.04716	0.05	0.05368	0.05773	0.06282	0.0685	0.07597	0.08422	0.09459	0.10703	0.12215	0.14092	0.16366	0.19167	0.22492	0.26439	0.30605	0.34912	0.3802
975.92	0.10407	0.09223	0.08137	0.07364	0.066	0.06092	0.05584	0.05172	0.04824	0.04524	0.04314	0.04099	0.03949	0.03783	0.03697	0.03583	0.03535	0.03468	0.03447	0.03419	0.03423	0.03424	0.03471	0.03508	0.03593	0.03666	0.03793	0.03913	0.04077	0.04257	0.04485	0.04742	0.05052	0.05404	0.05837	0.06336	0.06969	0.07689	0.08558	0.09606	0.10889	0.12443	0.14352	0.16717	0.19556	0.23032	0.26951	0.31285	0.35255
980.936	0.11333	0.09963	0.08782	0.0788	0.07054	0.06473	0.05905	0.05453	0.05057	0.04741	0.04482	0.0424	0.04068	0.03893	0.03784	0.03652	0.0359	0.03506	0.03478	0.03429	0.03439	0.03423	0.03458	0.03488	0.03547	0.03611	0.03706	0.03806	0.0396	0.04109	0.04314	0.04519	0.04803	0.05094	0.05477	0.05901	0.0647	0.0707	0.07825	0.08704	0.09779	0.11116	0.12699	0.14693	0.1709	0.20054	0.23525	0.27609	0.31799
985.953	0.12379	0.1087	0.0952	0.08515	0.07576	0.06899	0.06297	0.0577	0.05357	0.04974	0.04704	0.04438	0.04244	0.04035	0.03914	0.03761	0.03691	0.03587	0.03545	0.03482	0.03465	0.03432	0.03468	0.03471	0.03529	0.03566	0.03662	0.03739	0.03862	0.03994	0.04164	0.04356	0.0459	0.04855	0.05186	0.05552	0.06048	0.06575	0.0721	0.07975	0.08895	0.09999	0.11355	0.13014	0.15037	0.17563	0.20543	0.24183	0.28191
990.97	0.13634	0.11885	0.10362	0.09225	0.08173	0.07432	0.0673	0.06142	0.05682	0.05274	0.04963	0.04649	0.04433	0.04193	0.04065	0.03877	0.03793	0.03672	0.03618	0.03537	0.03522	0.03474	0.03498	0.03496	0.0353	0.03559	0.03625	0.03685	0.03806	0.03906	0.04066	0.04212	0.04435	0.04646	0.0494	0.05266	0.05707	0.06157	0.0672	0.07358	0.08147	0.09108	0.10232	0.11652	0.13341	0.15455	0.18013	0.21125	0.24759
995.987	0.15075	0.13052	0.11379	0.10056	0.089	0.08038	0.07261	0.06598	0.06086	0.05619	0.05257	0.04916	0.04668	0.04406	0.04243	0.04041	0.03945	0.03797	0.03733	0.0363	0.03596	0.03527	0.03552	0.03521	0.03556	0.03558	0.03628	0.03668	0.03758	0.03851	0.03978	0.04119	0.04298	0.04498	0.04757	0.05027	0.05429	0.05819	0.063	0.06868	0.07543	0.08356	0.09333	0.10517	0.11957	0.13741	0.1587	0.18559	0.21699
1001	0.16667	0.14434	0.12531	0.11041	0.09717	0.08719	0.07871	0.07096	0.06551	0.06002	0.05622	0.05223	0.04948	0.04627	0.04467	0.04214	0.04104	0.03937	0.03852	0.03734	0.0369	0.03607	0.0362	0.03588	0.03597	0.03593	0.03634	0.03658	0.03752	0.03813	0.03936	0.04038	0.04214	0.04366	0.04596	0.04849	0.05197	0.05544	0.05971	0.06448	0.07046	0.07747	0.08574	0.09598	0.10809	0.12321	0.14142	0.16371	0.19081
1006.02	0.18495	0.15969	0.13822	0.12138	0.10649	0.09542	0.08551	0.07687	0.07066	0.06477	0.06017	0.05564	0.05249	0.04908	0.04705	0.04432	0.04304	0.04106	0.04017	0.03868	0.03816	0.03707	0.0372	0.03653	0.03666	0.03633	0.0368	0.03686	0.03749	0.03807	0.03902	0.04	0.04139	0.04287	0.04494	0.04695	0.05025	0.05316	0.05692	0.06119	0.06631	0.0725	0.07967	0.08839	0.09882	0.11153	0.12681	0.1459	0.16872
1011.04	0.20542	0.17674	0.15336	0.13396	0.11755	0.10467	0.09371	0.0838	0.07694	0.06996	0.06488	0.05984	0.05629	0.05223	0.05006	0.04682	0.04538	0.04312	0.04193	0.04029	0.03952	0.03827	0.03829	0.03761	0.03747	0.03711	0.03729	0.03719	0.03789	0.03815	0.03909	0.03973	0.04113	0.04218	0.04403	0.04599	0.04878	0.05148	0.05479	0.05846	0.06311	0.06833	0.07463	0.08217	0.09113	0.10215	0.11516	0.1312	0.1506
1016.05	0.22713	0.19621	0.17034	0.14861	0.12994	0.11508	0.10295	0.09144	0.08393	0.07597	0.07036	0.06441	0.06039	0.05575	0.05334	0.0496	0.04795	0.04534	0.04411	0.04209	0.04136	0.03983	0.0398	0.03874	0.03864	0.03793	0.03819	0.0379	0.03832	0.03857	0.03925	0.03986	0.04094	0.04199	0.04366	0.04516	0.0479	0.05008	0.0531	0.05633	0.06034	0.06517	0.07056	0.07719	0.08493	0.09424	0.10552	0.11908	0.13558
1021.07	0.25028	0.21733	0.18881	0.16475	0.14387	0.12741	0.11336	0.1005	0.0919	0.08315	0.07641	0.06978	0.06522	0.0601	0.05719	0.05306	0.0512	0.04819	0.04665	0.0444	0.04327	0.04151	0.04138	0.04029	0.03991	0.03921	0.03917	0.03871	0.03919	0.03913	0.03983	0.04011	0.04123	0.04189	0.04339	0.04489	0.04715	0.04926	0.05187	0.05474	0.05844	0.06243	0.06739	0.07306	0.07991	0.08811	0.09764	0.10945	0.12343
1026.09	0.27453	0.23939	0.20948	0.18268	0.16005	0.14123	0.1257	0.11094	0.10142	0.09102	0.0837	0.07611	0.07093	0.06478	0.06176	0.05676	0.05464	0.05121	0.04948	0.04684	0.0458	0.04374	0.04351	0.04202	0.04166	0.04053	0.04056	0.03991	0.04014	0.04005	0.0405	0.04077	0.04159	0.04227	0.04363	0.04471	0.04699	0.04862	0.0511	0.05355	0.05679	0.06061	0.06478	0.06995	0.07586	0.08291	0.09146	0.10132	0.1135
1031.1	0.29789	0.26263	0.23185	0.20285	0.17795	0.15658	0.13953	0.12255	0.112	0.1003	0.09195	0.08309	0.0772	0.07042	0.06678	0.0613	0.05892	0.05496	0.05303	0.04999	0.04851	0.0461	0.04577	0.04414	0.04351	0.0424	0.04215	0.0413	0.04156	0.04118	0.04164	0.04158	0.04246	0.04276	0.04398	0.0451	0.04692	0.04856	0.05065	0.05291	0.05591	0.05903	0.06301	0.06738	0.07278	0.079	0.08623	0.09512	0.10546
1036.12	0.31901	0.28589	0.25455	0.22426	0.19735	0.17423	0.15498	0.13616	0.12417	0.11114	0.10134	0.09148	0.08482	0.07698	0.07294	0.06651	0.06378	0.05924	0.05688	0.05342	0.05188	0.04916	0.04866	0.04669	0.046	0.04439	0.04415	0.04309	0.04314	0.04268	0.0429	0.04285	0.04343	0.04376	0.04486	0.04558	0.04745	0.04863	0.05069	0.05255	0.05522	0.05826	0.06159	0.06568	0.07032	0.07583	0.08245	0.08985	0.09908
1041.14	0.33712	0.30695	0.27724	0.24626	0.21871	0.19358	0.17276	0.15162	0.13841	0.12316	0.11254	0.10111	0.09352	0.08433	0.07989	0.07242	0.06936	0.06415	0.06166	0.05761	0.0558	0.05254	0.05191	0.04957	0.04867	0.047	0.04655	0.04523	0.04523	0.04452	0.04473	0.04429	0.04497	0.04489	0.04589	0.04666	0.04809	0.04932	0.051	0.05276	0.05522	0.05771	0.06095	0.06438	0.06873	0.07354	0.07921	0.08602	0.09391
1046.15	0.35011	0.3247	0.29891	0.2686	0.24098	0.21395	0.19213	0.16854	0.1541	0.13721	0.12509	0.11199	0.10341	0.09328	0.08798	0.07966	0.07619	0.07017	0.06711	0.06253	0.06029	0.05665	0.0558	0.05321	0.0521	0.04993	0.04936	0.04778	0.04767	0.04674	0.04673	0.04632	0.04665	0.04662	0.0475	0.04786	0.04937	0.05014	0.05186	0.05321	0.05546	0.05788	0.06057	0.06384	0.06757	0.07196	0.07718	0.08291	0.09006
1051.17	0.35593	0.338	0.31688	0.28942	0.26256	0.23547	0.21254	0.1875	0.17168	0.15323	0.13944	0.12493	0.11531	0.10341	0.0977	0.08778	0.0838	0.07688	0.0735	0.06814	0.06586	0.06154	0.06047	0.05721	0.05597	0.05353	0.05286	0.05094	0.05062	0.04952	0.04945	0.04857	0.04903	0.04854	0.04931	0.04974	0.0508	0.05164	0.05298	0.05429	0.05633	0.05829	0.06095	0.06365	0.06721	0.07097	0.07555	0.08081	0.08702
1056.19	0.35465	0.34459	0.3293	0.3063	0.28268	0.25679	0.23402	0.20787	0.19127	0.17056	0.156	0.13945	0.12863	0.11509	0.10861	0.09744	0.09304	0.08509	0.08126	0.0751	0.07208	0.06712	0.06579	0.06229	0.06068	0.05781	0.0568	0.05453	0.05423	0.0527	0.05244	0.05158	0.05165	0.05119	0.05184	0.05181	0.05296	0.05332	0.05472	0.05562	0.0575	0.0594	0.06157	0.06418	0.06722	0.07073	0.07491	0.07942	0.08506
1061.2	0.34688	0.34333	0.33549	0.31807	0.29947	0.27552	0.25475	0.22814	0.21144	0.18967	0.17389	0.15562	0.1438	0.12893	0.12153	0.10884	0.10381	0.09461	0.09004	0.08293	0.07979	0.07408	0.07242	0.06804	0.06629	0.06279	0.0618	0.0591	0.05839	0.05677	0.05634	0.05491	0.05512	0.05413	0.05466	0.0547	0.05535	0.05579	0.05681	0.05766	0.05934	0.06083	0.06299	0.06508	0.068	0.07093	0.07468	0.07875	0.08372
1066.22	0.3328	0.33519	0.33427	0.32337	0.31007	0.29028	0.27238	0.2476	0.23149	0.2097	0.1931	0.17381	0.16115	0.14417	0.13638	0.12163	0.11605	0.10558	0.1007	0.09246	0.08871	0.08195	0.07993	0.07503	0.07281	0.06896	0.06743	0.06422	0.06363	0.06133	0.06073	0.05925	0.05902	0.058	0.0584	0.0579	0.05864	0.05855	0.05962	0.06004	0.06157	0.06299	0.06469	0.06672	0.06916	0.07195	0.07528	0.07884	0.08333
1071.24	0.31366	0.3212	0.32502	0.32055	0.31324	0.29947	0.28567	0.26445	0.25031	0.22861	0.21302	0.19265	0.17943	0.16118	0.15264	0.13663	0.1306	0.11873	0.11301	0.10361	0.09918	0.09156	0.08912	0.08336	0.08087	0.07598	0.07448	0.07071	0.06956	0.06715	0.06626	0.06413	0.06397	0.06235	0.06257	0.06213	0.0623	0.06225	0.06293	0.06327	0.0646	0.06558	0.06729	0.06879	0.07115	0.07335	0.0764	0.07949	0.08347
1076.25	0.29197	0.30209	0.30942	0.31002	0.30904	0.3008	0.29256	0.27564	0.2649	0.24533	0.23123	0.21112	0.19833	0.17966	0.17075	0.15322	0.14663	0.13331	0.12702	0.11633	0.11176	0.10279	0.09987	0.093	0.09006	0.08473	0.08264	0.07812	0.07704	0.07376	0.07269	0.0703	0.06971	0.06789	0.06797	0.06688	0.0671	0.06644	0.06712	0.067	0.06814	0.06906	0.07026	0.07171	0.07358	0.07569	0.07829	0.081	0.08453
1081.27	0.26937	0.27981	0.28984	0.29387	0.29744	0.29392	0.29101	0.27976	0.27317	0.25777	0.2461	0.22811	0.21666	0.19766	0.18929	0.17067	0.16406	0.14972	0.14328	0.13135	0.12581	0.11569	0.11232	0.10477	0.10134	0.09479	0.09247	0.08723	0.08561	0.08201	0.0805	0.07746	0.07674	0.07429	0.0741	0.07296	0.07254	0.07184	0.0721	0.07178	0.07272	0.07311	0.07432	0.07518	0.07698	0.07847	0.08083	0.08304	0.08614
1086.29	0.24643	0.2568	0.26754	0.27366	0.27955	0.28055	0.28166	0.27653	0.27437	0.26299	0.25583	0.2406	0.23141	0.21417	0.20651	0.1887	0.18245	0.16745	0.16051	0.14763	0.14204	0.13089	0.12708	0.11803	0.11429	0.10684	0.10423	0.09797	0.09613	0.09164	0.0899	0.08619	0.08516	0.08217	0.08181	0.07996	0.07943	0.07805	0.07818	0.07737	0.078	0.07833	0.07893	0.07972	0.08096	0.08235	0.08422	0.08607	0.08871
1091.3	0.22411	0.23415	0.24388	0.25077	0.2582	0.26217	0.26638	0.26561	0.26754	0.26037	0.25778	0.24647	0.24087	0.22714	0.22114	0.20484	0.19929	0.18458	0.17833	0.16505	0.15957	0.14728	0.14319	0.13347	0.12926	0.12093	0.11768	0.11053	0.10848	0.10317	0.10091	0.09665	0.09514	0.09156	0.0908	0.08863	0.08745	0.08579	0.08552	0.08427	0.08473	0.08433	0.08492	0.085	0.08616	0.08683	0.08842	0.08973	0.09193
1096.32	0.20365	0.21215	0.2209	0.22743	0.23564	0.24032	0.24648	0.24846	0.25331	0.25073	0.25158	0.24525	0.24357	0.23345	0.23012	0.21685	0.21308	0.20017	0.19523	0.18249	0.17706	0.16482	0.16086	0.15048	0.14628	0.13664	0.13363	0.12547	0.12283	0.11691	0.11434	0.1089	0.10733	0.10271	0.10176	0.09888	0.09729	0.09494	0.09427	0.09251	0.09245	0.09197	0.09178	0.09172	0.09217	0.09268	0.09371	0.09458	0.09627
1101.34	0.1852	0.19169	0.19969	0.20536	0.2128	0.2175	0.22405	0.22814	0.23457	0.23479	0.23891	0.23633	0.2379	0.23238	0.23145	0.22328	0.22164	0.21153	0.20812	0.19716	0.19359	0.18203	0.1786	0.16784	0.16394	0.15433	0.15092	0.14192	0.13963	0.13246	0.12955	0.12369	0.12134	0.11624	0.1148	0.11117	0.10903	0.106	0.105	0.10243	0.10221	0.10074	0.10046	0.09948	0.09979	0.09945	0.10006	0.10031	0.10145
1106.35	0.16832	0.17353	0.18008	0.18478	0.19086	0.19567	0.20175	0.20662	0.21357	0.21479	0.22107	0.22095	0.22521	0.22424	0.22554	0.22193	0.22228	0.21594	0.21548	0.20758	0.20584	0.19612	0.19404	0.1848	0.18184	0.17203	0.1694	0.16023	0.15767	0.15045	0.14738	0.14029	0.13818	0.13172	0.13009	0.12594	0.12296	0.11933	0.11756	0.11448	0.11344	0.1118	0.11051	0.10924	0.10862	0.10795	0.10791	0.1075	0.10805
1111.37	0.15313	0.15742	0.16217	0.16578	0.17109	0.17518	0.18073	0.18492	0.19161	0.19376	0.20024	0.20221	0.20812	0.20958	0.21278	0.21295	0.21544	0.21328	0.21549	0.21128	0.21175	0.20564	0.20563	0.1981	0.19705	0.18859	0.18731	0.17845	0.17692	0.16921	0.16655	0.15932	0.15681	0.15005	0.1482	0.14289	0.1397	0.13491	0.13297	0.12862	0.12744	0.12454	0.12298	0.12056	0.11964	0.11791	0.11715	0.11603	0.11577
1116.39	0.13999	0.14287	0.14655	0.14905	0.15358	0.15632	0.16106	0.16461	0.17056	0.17309	0.17932	0.18209	0.18823	0.19115	0.19509	0.19869	0.20248	0.20343	0.20736	0.20682	0.21044	0.2079	0.21009	0.20569	0.20705	0.20149	0.20173	0.19471	0.19473	0.18795	0.18622	0.17908	0.17729	0.16988	0.1681	0.1628	0.15865	0.15357	0.15066	0.14582	0.14363	0.14031	0.1376	0.13458	0.13248	0.13011	0.12858	0.12641	0.12542
1121.4	0.1286	0.13004	0.13312	0.13467	0.13785	0.1398	0.14347	0.14667	0.15169	0.1534	0.15946	0.16181	0.16769	0.17177	0.17577	0.18075	0.18482	0.18784	0.19353	0.19593	0.20112	0.20205	0.20654	0.20611	0.21025	0.20747	0.21092	0.20679	0.20865	0.2041	0.20442	0.19819	0.19786	0.19087	0.19003	0.18405	0.1805	0.1743	0.17161	0.16539	0.16312	0.15851	0.15522	0.15091	0.14824	0.14463	0.1419	0.13887	0.13665
1126.42	0.11839	0.11913	0.12119	0.12197	0.12404	0.12563	0.12843	0.1307	0.13476	0.13581	0.14092	0.14312	0.14863	0.15239	0.15633	0.16134	0.16561	0.16989	0.17607	0.18011	0.18621	0.19014	0.19617	0.19823	0.20476	0.20605	0.21181	0.21115	0.21639	0.21422	0.21743	0.21417	0.2157	0.21065	0.21116	0.20634	0.20313	0.19749	0.19461	0.18822	0.18537	0.18008	0.17593	0.17059	0.16667	0.16194	0.15834	0.1537	0.15055
1131.44	0.10933	0.10967	0.11061	0.1107	0.11237	0.11315	0.11532	0.11652	0.1197	0.12068	0.12465	0.12667	0.13127	0.13426	0.1377	0.14289	0.14689	0.15123	0.15684	0.16157	0.16849	0.17352	0.18008	0.18447	0.19246	0.19666	0.2044	0.20757	0.21505	0.21696	0.22353	0.22311	0.22854	0.22586	0.2294	0.2264	0.22549	0.22055	0.21904	0.2125	0.21013	0.2044	0.19963	0.19333	0.18857	0.18263	0.1773	0.17164	0.16669
1136.45	0.10164	0.10119	0.10162	0.10113	0.10234	0.10219	0.10371	0.1045	0.10693	0.10736	0.11081	0.11198	0.11567	0.11851	0.12127	0.12589	0.12909	0.13302	0.13847	0.14323	0.14943	0.15488	0.16153	0.16716	0.17571	0.18123	0.19066	0.1963	0.20573	0.21048	0.22018	0.2239	0.23235	0.23424	0.24123	0.2411	0.24388	0.24132	0.24249	0.23721	0.23637	0.23051	0.22639	0.2191	0.21382	0.20638	0.2003	0.1925	0.18638
1141.47	0.09506	0.09377	0.09403	0.09308	0.09342	0.09299	0.09389	0.09439	0.09614	0.09577	0.09865	0.09926	0.10245	0.1047	0.10703	0.11051	0.11332	0.11692	0.12169	0.12588	0.13136	0.13686	0.14294	0.14817	0.15643	0.16322	0.17227	0.17932	0.19001	0.19664	0.20834	0.21527	0.22686	0.23251	0.24317	0.24765	0.25447	0.25617	0.26094	0.25901	0.26066	0.25699	0.2538	0.24724	0.24172	0.23395	0.2262	0.21743	0.20914
1146.49	0.08916	0.08756	0.08728	0.08594	0.08572	0.08521	0.0857	0.08549	0.08665	0.08615	0.08815	0.0887	0.09126	0.09256	0.09445	0.0975	0.09992	0.1028	0.10649	0.11008	0.11524	0.11981	0.12501	0.1302	0.13773	0.14406	0.15278	0.16036	0.1704	0.17849	0.19095	0.19931	0.213	0.22171	0.23562	0.24314	0.25538	0.26094	0.27155	0.27355	0.28048	0.27932	0.28036	0.27486	0.27151	0.2632	0.25583	0.24524	0.23593
1151.51	0.0839	0.08222	0.08125	0.07959	0.07933	0.07831	0.07848	0.07775	0.0785	0.07798	0.0795	0.07961	0.08144	0.0825	0.08387	0.08643	0.08815	0.09033	0.09366	0.09668	0.10073	0.10464	0.1092	0.11381	0.12039	0.12595	0.13401	0.1409	0.1505	0.15798	0.17006	0.17963	0.19308	0.20399	0.21903	0.22966	0.24487	0.25526	0.27028	0.27828	0.29023	0.29467	0.30071	0.2996	0.29925	0.29346	0.28684	0.27648	0.26598
1156.52	0.07948	0.07739	0.07618	0.07428	0.07381	0.07228	0.07211	0.07138	0.07178	0.07076	0.07211	0.07166	0.07317	0.07403	0.07511	0.07673	0.07815	0.08	0.08281	0.08512	0.08845	0.09189	0.09564	0.09914	0.10474	0.10999	0.1165	0.12273	0.13128	0.1383	0.14932	0.15814	0.17143	0.18206	0.19741	0.20919	0.22633	0.23911	0.25805	0.27037	0.28821	0.29795	0.3113	0.31556	0.32203	0.31971	0.31707	0.30797	0.29835
1161.54	0.07578	0.07314	0.07196	0.06984	0.06882	0.06728	0.06684	0.06596	0.06599	0.06465	0.06555	0.06509	0.06637	0.06657	0.06742	0.06869	0.06996	0.07132	0.07331	0.07512	0.07821	0.08073	0.08371	0.08691	0.09167	0.0957	0.10156	0.10695	0.11396	0.12031	0.12996	0.13787	0.14964	0.15997	0.17426	0.18546	0.20286	0.21652	0.23717	0.25251	0.27414	0.28858	0.30887	0.31975	0.33374	0.33816	0.34227	0.33726	0.33098
1166.56	0.07247	0.06963	0.06818	0.06585	0.06452	0.06303	0.06242	0.06105	0.06081	0.05963	0.06009	0.0596	0.06039	0.06033	0.06088	0.06203	0.06283	0.06368	0.06549	0.06695	0.06925	0.07129	0.07387	0.07644	0.08038	0.08374	0.08868	0.09296	0.09928	0.10421	0.11247	0.11963	0.12962	0.13882	0.15129	0.16212	0.17772	0.19146	0.21118	0.2279	0.25054	0.2685	0.29295	0.31009	0.33176	0.34392	0.35654	0.35897	0.35887
1171.57	0.0695	0.06669	0.06475	0.06225	0.06101	0.05919	0.05839	0.05684	0.05646	0.05522	0.05558	0.05468	0.0552	0.05522	0.05558	0.05612	0.0567	0.05741	0.05899	0.05999	0.06183	0.06361	0.06566	0.06744	0.07074	0.07375	0.07757	0.08127	0.08642	0.09085	0.09784	0.10344	0.11237	0.11991	0.13097	0.13997	0.15431	0.16615	0.18483	0.20031	0.22295	0.24095	0.26801	0.28807	0.31591	0.33432	0.35714	0.36776	0.37809
1176.59	0.06703	0.06403	0.06188	0.05927	0.05797	0.05581	0.05484	0.05343	0.05287	0.05127	0.05152	0.05048	0.05097	0.05066	0.05091	0.05113	0.05173	0.0522	0.05321	0.05391	0.05571	0.05686	0.05846	0.06016	0.06294	0.06503	0.06857	0.07155	0.07574	0.07934	0.08517	0.09007	0.09721	0.10393	0.11306	0.12079	0.13285	0.1435	0.1595	0.17392	0.19398	0.21166	0.23744	0.25916	0.28863	0.31225	0.34162	0.36154	0.38224
1181.61	0.06507	0.06166	0.0596	0.05686	0.05516	0.05305	0.05197	0.05043	0.04966	0.04801	0.04794	0.04706	0.04732	0.04668	0.04677	0.04708	0.04741	0.04751	0.04842	0.04899	0.05027	0.05117	0.05261	0.05388	0.05615	0.05796	0.06081	0.0631	0.06691	0.0696	0.07451	0.07859	0.08468	0.09001	0.0977	0.10438	0.11447	0.12344	0.13712	0.1494	0.16714	0.18276	0.20642	0.22681	0.25639	0.28064	0.31424	0.33967	0.37042
1186.62	0.06341	0.05975	0.05758	0.05469	0.05273	0.05073	0.04954	0.04765	0.04676	0.0453	0.04506	0.04404	0.044	0.04347	0.04344	0.04345	0.04355	0.0436	0.04449	0.04477	0.04574	0.04657	0.04769	0.04846	0.0504	0.05201	0.0542	0.05623	0.0592	0.06173	0.06585	0.06891	0.0742	0.07855	0.08514	0.09025	0.09909	0.10626	0.11807	0.12826	0.14348	0.15672	0.17755	0.19573	0.22246	0.2461	0.27967	0.30779	0.34414
1191.64	0.06192	0.05827	0.0557	0.05268	0.05082	0.04859	0.04726	0.04531	0.04439	0.04281	0.04259	0.04127	0.04123	0.04067	0.04058	0.04024	0.04042	0.04042	0.04089	0.04098	0.04203	0.04243	0.04327	0.04411	0.04576	0.04674	0.0489	0.05044	0.05295	0.05483	0.05826	0.06108	0.06517	0.06902	0.07427	0.07882	0.08582	0.09217	0.1016	0.11046	0.12282	0.1344	0.15162	0.16765	0.19084	0.21214	0.24291	0.27071	0.30813
1196.66	0.06071	0.05699	0.05416	0.05105	0.04921	0.04669	0.04525	0.04347	0.04243	0.04059	0.04024	0.03901	0.03896	0.03807	0.0379	0.03766	0.03775	0.03747	0.03783	0.0379	0.03862	0.03888	0.03969	0.04026	0.04158	0.04252	0.04417	0.04534	0.04767	0.04909	0.05204	0.05421	0.05791	0.06077	0.06538	0.06901	0.07512	0.08003	0.08823	0.09516	0.10591	0.11507	0.12994	0.14293	0.16307	0.18094	0.20856	0.23336	0.26937
1201.67	0.0599	0.05585	0.05304	0.04985	0.04769	0.04519	0.0437	0.04181	0.04061	0.03882	0.03827	0.03716	0.03686	0.03594	0.03568	0.03541	0.03525	0.03491	0.03537	0.03528	0.03573	0.03604	0.03666	0.03688	0.03803	0.03886	0.04015	0.04124	0.04298	0.0444	0.04687	0.04853	0.05165	0.05415	0.058	0.06082	0.06602	0.07014	0.07691	0.08283	0.09148	0.09933	0.1114	0.12255	0.13882	0.15442	0.1774	0.19942	0.23095
1206.69	0.05937	0.05499	0.05217	0.04882	0.04637	0.044	0.04242	0.04023	0.03897	0.03733	0.03672	0.0354	0.03497	0.0342	0.03389	0.03329	0.03317	0.03289	0.03308	0.03283	0.0334	0.03342	0.03383	0.03417	0.03517	0.03555	0.03691	0.03766	0.03921	0.04015	0.04222	0.04385	0.04627	0.04843	0.05153	0.05418	0.05831	0.06191	0.06738	0.07233	0.07955	0.08604	0.09603	0.10514	0.11902	0.13147	0.15102	0.16925	0.19665
1211.71	0.05898	0.05448	0.05135	0.04784	0.04541	0.04289	0.04116	0.03894	0.03769	0.03591	0.03531	0.03382	0.03347	0.03254	0.03218	0.03155	0.03148	0.03102	0.03103	0.0308	0.03121	0.03109	0.03154	0.03173	0.03249	0.03292	0.03391	0.03446	0.03592	0.03666	0.03849	0.03961	0.04195	0.04349	0.04634	0.04827	0.0521	0.05476	0.0597	0.06354	0.06981	0.07493	0.08349	0.09082	0.10222	0.11265	0.12884	0.14401	0.16698
1216.72	0.05875	0.05419	0.05069	0.04708	0.04471	0.0419	0.04007	0.038	0.03665	0.03467	0.03394	0.03261	0.03219	0.03105	0.03063	0.03014	0.02986	0.02927	0.02942	0.02913	0.02927	0.02926	0.02961	0.02952	0.0302	0.03059	0.03134	0.0319	0.03294	0.03374	0.03525	0.03618	0.03804	0.03952	0.04182	0.04346	0.04659	0.04905	0.05294	0.05644	0.06135	0.06595	0.07272	0.07912	0.08834	0.09707	0.11021	0.12289	0.14166
1221.74	0.05879	0.05399	0.05036	0.04665	0.04407	0.04118	0.03931	0.03716	0.03566	0.03374	0.03287	0.03158	0.03094	0.0299	0.02945	0.02876	0.02841	0.02792	0.02797	0.02751	0.02775	0.02757	0.02774	0.02776	0.02837	0.02841	0.02928	0.02959	0.03057	0.031	0.03229	0.03323	0.03473	0.03593	0.03785	0.0394	0.042	0.04404	0.04739	0.05014	0.05455	0.05812	0.06405	0.06904	0.07711	0.08391	0.09515	0.10525	0.12116
1226.76	0.05915	0.05394	0.0503	0.04644	0.0435	0.04071	0.03876	0.03631	0.03477	0.03297	0.03208	0.03055	0.02988	0.02891	0.02841	0.02753	0.02729	0.02675	0.02655	0.02611	0.02633	0.02597	0.02619	0.02618	0.02659	0.02671	0.02729	0.02749	0.02843	0.02878	0.02995	0.03049	0.03202	0.03285	0.03468	0.0357	0.03822	0.03971	0.04277	0.04501	0.04872	0.05174	0.05669	0.06098	0.06735	0.07341	0.08239	0.091	0.10376
1231.77	0.0597	0.05417	0.05033	0.04624	0.04318	0.04032	0.0382	0.03567	0.03415	0.0322	0.03129	0.02968	0.02909	0.02791	0.02735	0.02659	0.02628	0.02555	0.02543	0.02502	0.02498	0.02474	0.02494	0.02466	0.02503	0.02517	0.02558	0.02583	0.02645	0.02688	0.02782	0.02832	0.02946	0.03036	0.03176	0.03277	0.03472	0.03625	0.03857	0.04069	0.04365	0.04638	0.05037	0.05407	0.05955	0.06433	0.07198	0.07893	0.08965
1236.79	0.06037	0.05467	0.05041	0.04613	0.04312	0.03997	0.03771	0.03531	0.0337	0.03156	0.03053	0.02907	0.02837	0.02708	0.0265	0.02577	0.02527	0.02458	0.02452	0.02396	0.02394	0.02365	0.02367	0.02348	0.02383	0.02368	0.02423	0.02428	0.0249	0.02503	0.02585	0.02638	0.02733	0.02799	0.02923	0.03013	0.03189	0.03303	0.03521	0.03676	0.03959	0.04162	0.0453	0.04814	0.05291	0.05687	0.06335	0.06908	0.07808
1241.81	0.06124	0.05531	0.0507	0.04629	0.04315	0.03979	0.03748	0.03503	0.03327	0.03115	0.03002	0.02854	0.02765	0.0265	0.02588	0.02492	0.02448	0.02385	0.02357	0.02296	0.02302	0.02253	0.02257	0.02244	0.02263	0.02253	0.02288	0.02284	0.02345	0.02356	0.02432	0.02454	0.02556	0.02599	0.0272	0.02773	0.02944	0.03032	0.03225	0.03365	0.03589	0.0378	0.04074	0.0434	0.04713	0.05074	0.05595	0.06091	0.06815
1246.82	0.06241	0.05606	0.05129	0.0467	0.0432	0.03984	0.03746	0.03472	0.03289	0.03086	0.0297	0.02799	0.02711	0.02594	0.02527	0.02424	0.02387	0.0231	0.02274	0.02222	0.02208	0.02166	0.02175	0.02138	0.02153	0.02151	0.02167	0.02173	0.02209	0.02229	0.02287	0.02312	0.02382	0.02436	0.02522	0.02586	0.02713	0.0281	0.02955	0.03085	0.03275	0.03439	0.03692	0.03908	0.04257	0.04526	0.04995	0.0539	0.06028
1251.84	0.06386	0.05701	0.05208	0.04722	0.04339	0.04002	0.03745	0.03453	0.03271	0.03056	0.02934	0.02757	0.02675	0.02537	0.02465	0.02377	0.02324	0.02237	0.02216	0.02155	0.02133	0.02096	0.02091	0.02054	0.02072	0.02046	0.02077	0.02068	0.02104	0.02101	0.02151	0.0218	0.0224	0.02274	0.02356	0.02407	0.02532	0.02595	0.02743	0.02832	0.03019	0.03141	0.03377	0.0355	0.03839	0.0409	0.04474	0.0482	0.05343
1256.86	0.06552	0.05824	0.05292	0.04775	0.04383	0.04023	0.03744	0.03458	0.03269	0.03033	0.029	0.02736	0.0264	0.02497	0.02424	0.02328	0.02265	0.02189	0.02159	0.02086	0.02075	0.0202	0.02011	0.01987	0.01992	0.01965	0.01985	0.01966	0.02006	0.02	0.02049	0.02052	0.02121	0.0214	0.02221	0.02247	0.02365	0.02419	0.02543	0.02635	0.02773	0.02901	0.03082	0.03254	0.03487	0.03705	0.04031	0.04326	0.04765
1261.87	0.06738	0.05973	0.05387	0.04844	0.04445	0.04052	0.03762	0.03476	0.0327	0.0303	0.02886	0.02719	0.02605	0.02474	0.02397	0.0228	0.02227	0.02148	0.02098	0.02032	0.02014	0.01954	0.01954	0.01914	0.01911	0.01899	0.01898	0.01889	0.01909	0.01914	0.01949	0.01956	0.01999	0.0203	0.02083	0.02123	0.02208	0.02271	0.02364	0.02445	0.02574	0.02674	0.02843	0.02972	0.03204	0.03365	0.03665	0.03904	0.04302
1266.89	0.06951	0.06139	0.05509	0.04941	0.04513	0.041	0.03804	0.03492	0.03272	0.03038	0.0289	0.02699	0.02586	0.0245	0.02364	0.02248	0.02195	0.021	0.02057	0.01993	0.01957	0.01911	0.01903	0.01852	0.01855	0.01824	0.01837	0.01819	0.01836	0.01823	0.01852	0.01865	0.01901	0.01916	0.01971	0.01998	0.02088	0.02122	0.02225	0.02277	0.02403	0.02481	0.02636	0.02749	0.02928	0.03098	0.03335	0.03556	0.03873
1271.91	0.072	0.06323	0.05661	0.05062	0.04586	0.04169	0.03853	0.03511	0.0329	0.03046	0.0289	0.02689	0.02581	0.02424	0.02334	0.0223	0.02159	0.02063	0.02028	0.0195	0.0192	0.01865	0.01845	0.01809	0.01805	0.01765	0.01776	0.01746	0.0177	0.01751	0.01782	0.01774	0.0182	0.01823	0.01879	0.01888	0.01973	0.02005	0.02087	0.02148	0.02236	0.02323	0.02439	0.02554	0.0271	0.02843	0.03061	0.03243	0.0353
1276.92	0.07484	0.06534	0.05834	0.05191	0.04679	0.04246	0.039	0.0355	0.03324	0.03058	0.02889	0.02698	0.02576	0.02414	0.02324	0.02207	0.02132	0.02045	0.01992	0.0191	0.01886	0.01816	0.01804	0.01763	0.01747	0.01723	0.01712	0.01692	0.017	0.01695	0.01714	0.01707	0.01734	0.01749	0.01781	0.01805	0.01863	0.01904	0.01964	0.02015	0.02106	0.02167	0.02285	0.02364	0.02523	0.02628	0.02824	0.02979	0.03237
1281.94	0.078	0.06781	0.06017	0.05329	0.04798	0.04328	0.03958	0.0361	0.03365	0.03086	0.02905	0.02712	0.02571	0.02418	0.02322	0.02186	0.02121	0.02025	0.01961	0.01887	0.01847	0.01786	0.01775	0.01717	0.01706	0.01674	0.01669	0.01646	0.01648	0.01631	0.01643	0.01646	0.01664	0.01669	0.01703	0.01717	0.01783	0.01798	0.01872	0.01901	0.01988	0.0204	0.02144	0.02222	0.02336	0.02455	0.02609	0.02756	0.02959
1286.96	0.0815	0.0706	0.06221	0.05489	0.04934	0.04425	0.04041	0.03673	0.03407	0.03128	0.02939	0.02722	0.02579	0.02419	0.02314	0.02181	0.02111	0.02	0.01948	0.01869	0.01821	0.01764	0.0174	0.01689	0.01678	0.01629	0.01633	0.01595	0.01606	0.01578	0.01595	0.0158	0.01611	0.01603	0.01642	0.0164	0.01702	0.01719	0.01774	0.01815	0.01872	0.01933	0.02009	0.02088	0.02198	0.0228	0.02433	0.02551	0.02749
1291.97	0.08544	0.07367	0.06459	0.05683	0.0508	0.04544	0.04143	0.03736	0.0346	0.03173	0.02974	0.0274	0.02601	0.0242	0.0231	0.02185	0.02097	0.0199	0.01938	0.01846	0.01808	0.01734	0.01708	0.01665	0.01641	0.01603	0.01588	0.01556	0.01558	0.01543	0.01551	0.01534	0.0155	0.01554	0.01572	0.01585	0.01624	0.0165	0.01688	0.01721	0.01786	0.01824	0.01908	0.01958	0.0207	0.02143	0.02274	0.02381	0.02552
1296.99	0.08989	0.07707	0.06737	0.05905	0.05238	0.04683	0.04248	0.03812	0.03531	0.03221	0.03006	0.02776	0.02624	0.02436	0.02324	0.02185	0.02095	0.01993	0.01921	0.01831	0.0179	0.01711	0.01694	0.01636	0.0161	0.01577	0.01556	0.01529	0.0152	0.015	0.01501	0.01496	0.015	0.01498	0.01517	0.01523	0.0157	0.01575	0.01628	0.01642	0.01704	0.01739	0.0181	0.01866	0.0194	0.02025	0.02131	0.02233	0.02369
1302.01	0.09489	0.0809	0.07045	0.06145	0.05423	0.04835	0.04358	0.03914	0.03615	0.03281	0.03051	0.02821	0.02647	0.02464	0.02346	0.02187	0.02106	0.01991	0.01914	0.01829	0.01772	0.01705	0.01681	0.01615	0.01596	0.01544	0.01538	0.01497	0.01496	0.01462	0.01467	0.01449	0.01467	0.0145	0.01478	0.01468	0.01515	0.0152	0.01558	0.01586	0.01622	0.01665	0.01716	0.01772	0.01852	0.01904	0.02015	0.02095	0.02237
1307.02	0.10045	0.08524	0.07378	0.06403	0.0564	0.05	0.0449	0.04031	0.03704	0.03359	0.03117	0.02864	0.02682	0.02492	0.02363	0.02205	0.02116	0.01988	0.01923	0.01827	0.0177	0.01698	0.01661	0.01608	0.0158	0.01528	0.01512	0.01469	0.01466	0.0144	0.01443	0.01416	0.01427	0.0142	0.0143	0.01433	0.01459	0.01475	0.01498	0.01519	0.01565	0.01589	0.0165	0.01681	0.01762	0.01815	0.01905	0.01982	0.02099
1312.04	0.10664	0.09011	0.07746	0.06696	0.05883	0.05187	0.04651	0.04153	0.03801	0.03446	0.03191	0.02912	0.02731	0.02519	0.02383	0.02231	0.02125	0.02001	0.01931	0.01823	0.01773	0.01684	0.01654	0.01597	0.01559	0.0152	0.01488	0.01455	0.01439	0.01417	0.01409	0.01395	0.0139	0.01384	0.01391	0.01392	0.01423	0.01422	0.01459	0.01464	0.01509	0.01532	0.01582	0.01622	0.01671	0.01734	0.0181	0.01882	0.01978
1317.06	0.11358	0.0955	0.08166	0.07035	0.06147	0.05402	0.04831	0.04283	0.03915	0.03539	0.03263	0.02977	0.02785	0.0256	0.02421	0.02254	0.02145	0.02024	0.01933	0.0183	0.01772	0.01685	0.01659	0.01586	0.01554	0.01503	0.01482	0.01441	0.01427	0.01391	0.01385	0.01366	0.01371	0.0135	0.01368	0.01353	0.01388	0.01384	0.01412	0.01428	0.01451	0.01482	0.01516	0.01557	0.01616	0.01649	0.01732	0.01788	0.01895
1322.07	0.1214	0.1015	0.08647	0.07418	0.06436	0.05646	0.05021	0.04436	0.04051	0.03642	0.03343	0.03057	0.02841	0.02615	0.02469	0.0228	0.02178	0.02041	0.01948	0.01847	0.01775	0.01697	0.01658	0.01587	0.01556	0.01492	0.01476	0.01423	0.01415	0.01379	0.01375	0.01343	0.01349	0.01333	0.01338	0.01332	0.01349	0.01358	0.01368	0.01382	0.01415	0.0143	0.01473	0.01493	0.01554	0.01593	0.01656	0.01713	0.01796
1327.09	0.13015	0.10825	0.09184	0.0784	0.06764	0.05916	0.05228	0.04619	0.04201	0.03765	0.03447	0.03142	0.02907	0.02674	0.02515	0.02321	0.02211	0.0206	0.01977	0.01863	0.01793	0.01703	0.01657	0.01595	0.01551	0.01498	0.01462	0.01418	0.01399	0.01373	0.01358	0.01335	0.01324	0.01315	0.0131	0.01308	0.01326	0.01322	0.01346	0.01344	0.01378	0.01392	0.01429	0.01456	0.01489	0.01537	0.01593	0.01645	0.01715
1332.11	0.13992	0.11588	0.09776	0.08303	0.0714	0.06213	0.05469	0.04823	0.04364	0.03906	0.03569	0.0323	0.0299	0.02734	0.02563	0.02373	0.02244	0.02095	0.02005	0.01879	0.01813	0.01709	0.01671	0.01598	0.0155	0.015	0.01462	0.0142	0.01395	0.01359	0.01342	0.01323	0.01315	0.01292	0.013	0.01282	0.01308	0.01296	0.01317	0.01324	0.01338	0.0136	0.01382	0.01414	0.01456	0.01477	0.0154	0.01582	0.01663
1337.12	0.15083	0.12446	0.10434	0.08823	0.07564	0.06545	0.05751	0.05041	0.04544	0.04061	0.03697	0.03333	0.03083	0.02806	0.02629	0.02425	0.0229	0.02141	0.02029	0.01907	0.0183	0.01731	0.01691	0.01605	0.01565	0.01497	0.01472	0.01416	0.01399	0.01353	0.01343	0.01308	0.01309	0.01283	0.01287	0.01272	0.01283	0.01284	0.01287	0.01296	0.01317	0.01326	0.01356	0.01367	0.01416	0.01443	0.01489	0.01531	0.01592
1342.14	0.16306	0.13403	0.11179	0.09417	0.08034	0.06922	0.06063	0.05279	0.04751	0.04229	0.03832	0.03459	0.03182	0.02896	0.02711	0.0248	0.02348	0.02183	0.02067	0.01945	0.01855	0.0176	0.01706	0.01626	0.0158	0.01509	0.01476	0.01417	0.01397	0.0136	0.01343	0.01309	0.01297	0.01281	0.01269	0.01264	0.01269	0.01265	0.01276	0.01269	0.01296	0.01302	0.0133	0.01348	0.01369	0.01408	0.01449	0.01488	0.01539
1347.16	0.17677	0.14472	0.12029	0.10092	0.08555	0.07349	0.06402	0.05554	0.04988	0.04419	0.03989	0.03599	0.03293	0.02996	0.02794	0.0255	0.02411	0.02228	0.0212	0.01982	0.01894	0.01784	0.01725	0.01649	0.0159	0.0153	0.0148	0.01431	0.01399	0.01363	0.01337	0.01313	0.01293	0.01271	0.01268	0.01249	0.01265	0.01248	0.01265	0.01262	0.0127	0.01286	0.01299	0.01324	0.01352	0.01366	0.01415	0.01446	0.0151
1352.17	0.19204	0.15674	0.1299	0.10849	0.09142	0.07829	0.06778	0.05874	0.0525	0.04637	0.04177	0.03748	0.03423	0.031	0.02881	0.02635	0.02476	0.0229	0.02174	0.02022	0.01935	0.01811	0.0176	0.01669	0.01611	0.01544	0.01501	0.01445	0.01414	0.01365	0.01344	0.0131	0.01302	0.01268	0.0127	0.01246	0.01254	0.01247	0.01245	0.01251	0.0126	0.01265	0.01284	0.01291	0.01331	0.01348	0.01382	0.01413	0.01461
1357.19	0.20888	0.17027	0.14062	0.11694	0.09812	0.08366	0.0721	0.06231	0.0554	0.04883	0.04386	0.03911	0.03571	0.03217	0.02985	0.02726	0.02553	0.02365	0.02226	0.02075	0.01976	0.01855	0.01799	0.01697	0.01644	0.0156	0.01525	0.01456	0.0143	0.0138	0.0136	0.01316	0.01304	0.01279	0.01264	0.01252	0.01249	0.01243	0.01242	0.01233	0.01254	0.01253	0.01275	0.01283	0.01297	0.0133	0.01359	0.01389	0.01425
1362.21	0.22728	0.18542	0.15258	0.12643	0.10575	0.08969	0.07708	0.06622	0.05866	0.05155	0.0461	0.04102	0.03734	0.03355	0.03112	0.02821	0.02647	0.02441	0.02292	0.02139	0.02026	0.01906	0.01834	0.01738	0.01674	0.01593	0.01543	0.01477	0.01443	0.014	0.01369	0.01334	0.01308	0.01284	0.01269	0.01251	0.01256	0.01235	0.01247	0.01235	0.0124	0.01249	0.01256	0.01276	0.01292	0.01302	0.0134	0.01363	0.01415
1367.22	0.24723	0.20219	0.16601	0.13719	0.11435	0.09652	0.0827	0.07058	0.06236	0.05458	0.04857	0.04322	0.03912	0.03515	0.03251	0.02932	0.02751	0.0252	0.02377	0.02205	0.02092	0.01954	0.01877	0.01781	0.01705	0.01631	0.01569	0.01508	0.01465	0.01415	0.01381	0.01347	0.01325	0.01289	0.01285	0.01254	0.0126	0.01241	0.01239	0.0124	0.01238	0.01242	0.0125	0.01255	0.01288	0.01295	0.01321	0.01344	0.01383
1372.24	0.26858	0.22057	0.18116	0.14942	0.12401	0.10429	0.08893	0.07558	0.06656	0.05801	0.05144	0.04566	0.04116	0.03687	0.03397	0.03064	0.02861	0.02619	0.02467	0.02276	0.02161	0.02008	0.01937	0.01823	0.0175	0.01662	0.0161	0.01536	0.01498	0.01436	0.01409	0.0136	0.01345	0.01307	0.01294	0.01272	0.01262	0.01254	0.01241	0.01233	0.01246	0.0124	0.01255	0.01254	0.01266	0.01292	0.01312	0.01335	0.01359
1377.26	0.29095	0.24053	0.19814	0.16322	0.13491	0.11313	0.09593	0.08134	0.07131	0.06192	0.05476	0.04833	0.04349	0.03875	0.03562	0.03212	0.02986	0.02737	0.02559	0.02363	0.02233	0.0208	0.02001	0.01876	0.01805	0.01702	0.01651	0.01566	0.01529	0.01471	0.01438	0.01387	0.0136	0.0133	0.01305	0.01286	0.01278	0.01257	0.01259	0.0124	0.01245	0.01246	0.0125	0.01264	0.01268	0.01276	0.01306	0.01324	0.01364
1382.27	0.31356	0.26196	0.21687	0.17866	0.14726	0.12315	0.10395	0.08788	0.07664	0.06634	0.05848	0.05133	0.04611	0.04091	0.03756	0.0337	0.03133	0.02862	0.02665	0.02464	0.02318	0.02162	0.02065	0.01943	0.01858	0.01758	0.01689	0.0161	0.01561	0.01506	0.01461	0.01419	0.01384	0.01347	0.01331	0.01298	0.01297	0.01269	0.01268	0.01259	0.0125	0.01252	0.01251	0.01256	0.0128	0.01279	0.01299	0.01315	0.01349
1387.29	0.33532	0.2845	0.23715	0.1958	0.16127	0.13448	0.1132	0.09522	0.08268	0.07133	0.06258	0.05479	0.04902	0.04341	0.03979	0.03546	0.03298	0.02994	0.02795	0.02572	0.02421	0.02243	0.02139	0.02013	0.01915	0.01818	0.0174	0.0166	0.01606	0.01539	0.01496	0.01446	0.0142	0.01371	0.01358	0.01324	0.01311	0.01294	0.01275	0.01267	0.01269	0.0126	0.01267	0.01259	0.01272	0.01291	0.01302	0.01318	0.01333
1392.31	0.35495	0.30739	0.25877	0.21472	0.17706	0.14729	0.12374	0.10349	0.08957	0.07696	0.06719	0.05876	0.05231	0.04622	0.04222	0.0375	0.03479	0.03148	0.02941	0.0269	0.02533	0.02334	0.02233	0.02087	0.0199	0.01875	0.01806	0.0171	0.01659	0.01583	0.01544	0.0148	0.01453	0.01409	0.0138	0.01355	0.01334	0.01314	0.01302	0.01278	0.01283	0.01276	0.01279	0.01282	0.01277	0.01287	0.01308	0.01322	0.0135
1397.32	0.37111	0.32949	0.28141	0.23539	0.19467	0.16176	0.13559	0.11295	0.09744	0.0834	0.07252	0.06321	0.05606	0.04931	0.04489	0.03985	0.0368	0.03331	0.03094	0.02827	0.02653	0.02446	0.02335	0.02174	0.02076	0.01944	0.01873	0.01766	0.01711	0.0164	0.01589	0.01529	0.01487	0.01445	0.01414	0.0138	0.01367	0.01333	0.01331	0.01309	0.01296	0.01295	0.01286	0.01293	0.01305	0.01295	0.01312	0.01323	0.01354
1402.34	0.38251	0.3494	0.30441	0.25756	0.21406	0.17806	0.14894	0.12383	0.10642	0.09075	0.07868	0.0682	0.06033	0.0528	0.04795	0.04246	0.03911	0.03535	0.03265	0.02985	0.02789	0.02574	0.02441	0.02277	0.02162	0.02033	0.0194	0.01836	0.0177	0.01695	0.01635	0.01579	0.01534	0.0148	0.0146	0.01413	0.01399	0.01367	0.01349	0.01337	0.01325	0.01314	0.01311	0.01299	0.01314	0.01322	0.01326	0.01335	0.01345
1407.36	0.3881	0.36567	0.32665	0.28065	0.23511	0.19628	0.16406	0.13625	0.11665	0.09914	0.08567	0.07388	0.06517	0.05682	0.05152	0.04535	0.04176	0.03753	0.03466	0.0316	0.02948	0.02708	0.02561	0.0239	0.02258	0.02126	0.02024	0.01915	0.01844	0.01753	0.01698	0.01627	0.0159	0.01528	0.015	0.01461	0.01431	0.01407	0.0138	0.01356	0.01357	0.01341	0.0134	0.01331	0.01321	0.01334	0.01345	0.01354	0.01369
1412.37	0.38717	0.37697	0.34655	0.30375	0.25751	0.21636	0.18118	0.15029	0.12829	0.10869	0.09354	0.08041	0.07066	0.06144	0.05557	0.04862	0.04473	0.03999	0.03698	0.03351	0.03128	0.02855	0.02705	0.02509	0.02375	0.0222	0.02125	0.01996	0.01926	0.01827	0.01771	0.01688	0.01644	0.01587	0.01543	0.01507	0.01476	0.01441	0.01427	0.01393	0.01381	0.01373	0.01361	0.01364	0.01359	0.01347	0.0136	0.01367	0.01395
1417.39	0.37965	0.38227	0.36239	0.3256	0.28069	0.23805	0.20029	0.16607	0.14152	0.11961	0.10251	0.08794	0.07693	0.06666	0.06009	0.05241	0.04804	0.04287	0.03953	0.03569	0.03323	0.03029	0.02867	0.02647	0.02508	0.02332	0.0223	0.02088	0.0201	0.01914	0.01842	0.01763	0.01704	0.01644	0.01604	0.01552	0.01528	0.01481	0.01466	0.01442	0.01418	0.01405	0.01389	0.0138	0.01393	0.01385	0.01383	0.01386	0.01395
1422.41	0.36616	0.38094	0.37269	0.34469	0.30364	0.26087	0.22114	0.18371	0.15653	0.13208	0.11284	0.09653	0.08414	0.07255	0.06519	0.05674	0.05182	0.04619	0.04233	0.0382	0.03541	0.03231	0.0304	0.02808	0.02648	0.02467	0.02341	0.02197	0.02106	0.02002	0.0192	0.01839	0.0178	0.01704	0.01672	0.01612	0.01579	0.01539	0.01504	0.0148	0.01468	0.01445	0.01436	0.01413	0.01407	0.01417	0.01418	0.0142	0.0142
1427.42	0.34799	0.37295	0.37647	0.35939	0.32497	0.28404	0.24335	0.2033	0.17342	0.14627	0.12474	0.10629	0.0924	0.07929	0.07109	0.06162	0.05618	0.04986	0.04556	0.04104	0.03795	0.0345	0.03233	0.02987	0.02802	0.02614	0.02473	0.02319	0.0222	0.02097	0.02018	0.01919	0.01865	0.01782	0.01735	0.01684	0.01637	0.01598	0.01563	0.01522	0.01511	0.01491	0.01477	0.01468	0.01446	0.01438	0.01447	0.01449	0.01469
1432.44	0.32674	0.359	0.37344	0.36823	0.34297	0.30643	0.26635	0.22466	0.19226	0.16228	0.13829	0.11742	0.10182	0.08709	0.07792	0.06714	0.06114	0.05396	0.04932	0.0442	0.04085	0.03689	0.03459	0.03182	0.02986	0.02768	0.02628	0.02448	0.02347	0.02212	0.02128	0.02017	0.0195	0.01871	0.0181	0.01753	0.01708	0.01653	0.01631	0.01587	0.01557	0.0154	0.01514	0.01507	0.01506	0.01483	0.01478	0.01476	0.01488
1437.46	0.304	0.34039	0.36394	0.37025	0.35593	0.32654	0.28929	0.24732	0.21291	0.18018	0.15356	0.13017	0.1126	0.09606	0.08575	0.07347	0.06677	0.05869	0.0536	0.04779	0.04408	0.03967	0.03719	0.03401	0.03196	0.02945	0.02795	0.02594	0.02482	0.02344	0.0224	0.0213	0.02046	0.01959	0.01904	0.01829	0.01786	0.01723	0.01689	0.01655	0.01623	0.01594	0.0157	0.01542	0.01542	0.0154	0.01528	0.01521	0.01511
1442.47	0.281	0.3188	0.34885	0.3652	0.36247	0.34264	0.31082	0.2704	0.235	0.19995	0.17066	0.14473	0.12496	0.10628	0.09463	0.08079	0.0732	0.0642	0.05838	0.05191	0.04771	0.04291	0.04005	0.03656	0.03423	0.03155	0.02975	0.02764	0.02634	0.02483	0.02367	0.02248	0.02163	0.02056	0.02004	0.01924	0.01866	0.0181	0.01756	0.01712	0.01693	0.01659	0.01639	0.01609	0.0158	0.01578	0.01577	0.01572	0.01575
1447.49	0.25852	0.29585	0.32949	0.35367	0.3619	0.35305	0.32915	0.2927	0.25783	0.22137	0.18968	0.16119	0.13906	0.11791	0.10477	0.08921	0.08062	0.07051	0.0638	0.05663	0.05188	0.04655	0.04323	0.03945	0.03674	0.03389	0.03183	0.02955	0.02811	0.02635	0.02518	0.02376	0.02293	0.02175	0.02103	0.02028	0.01958	0.01897	0.0185	0.01787	0.01757	0.01728	0.01697	0.01683	0.01656	0.01625	0.0162	0.01612	0.01626
1452.51	0.23701	0.27284	0.30741	0.3369	0.35437	0.35656	0.34239	0.31268	0.28035	0.2439	0.21049	0.17949	0.15499	0.13118	0.11644	0.09882	0.08917	0.07762	0.0701	0.06199	0.0567	0.05059	0.0469	0.04268	0.03968	0.03642	0.03428	0.03164	0.0301	0.02814	0.02687	0.02527	0.02427	0.02309	0.02222	0.02134	0.02066	0.01985	0.01946	0.01886	0.01837	0.01802	0.01761	0.01735	0.0173	0.01703	0.0168	0.01664	0.01653
1457.53	0.21679	0.25056	0.28416	0.31648	0.34078	0.35276	0.34904	0.3286	0.30114	0.26655	0.23261	0.1995	0.17276	0.14632	0.12985	0.10977	0.09895	0.08574	0.0774	0.06811	0.06218	0.05519	0.05117	0.0463	0.04307	0.03928	0.03698	0.03397	0.03227	0.03019	0.02866	0.027	0.02578	0.02446	0.02365	0.02255	0.02182	0.02093	0.02034	0.0198	0.01937	0.01889	0.01851	0.01803	0.0178	0.01774	0.01756	0.01739	0.01718
1462.54	0.19811	0.22943	0.26107	0.29404	0.32258	0.3422	0.34843	0.33884	0.31846	0.28793	0.25513	0.22088	0.19231	0.16336	0.14505	0.12229	0.11011	0.09513	0.08574	0.07513	0.0684	0.06056	0.056	0.05047	0.04685	0.04265	0.03994	0.03667	0.03471	0.03241	0.03067	0.02886	0.02758	0.02599	0.02515	0.024	0.02308	0.02223	0.02144	0.02071	0.02035	0.01986	0.01947	0.01907	0.01857	0.0183	0.0182	0.01805	0.01808
1467.56	0.18119	0.20965	0.23903	0.27096	0.3014	0.32619	0.34084	0.34221	0.33058	0.30636	0.27678	0.24301	0.21337	0.18216	0.16205	0.13656	0.12287	0.106	0.09521	0.08322	0.07553	0.06674	0.06143	0.05528	0.05106	0.04649	0.04332	0.03974	0.03753	0.03485	0.03304	0.0309	0.02958	0.02782	0.02672	0.02556	0.0245	0.02354	0.02283	0.0219	0.02134	0.02086	0.02033	0.02003	0.01969	0.01918	0.01889	0.01865	0.01861
1472.58	0.16609	0.1914	0.21848	0.24831	0.27877	0.30643	0.32729	0.33836	0.3361	0.32015	0.29601	0.26478	0.23534	0.20243	0.18079	0.15268	0.13742	0.11838	0.10605	0.0925	0.08378	0.07373	0.06764	0.06074	0.05592	0.05074	0.04728	0.04315	0.04073	0.0377	0.0357	0.03326	0.03172	0.02988	0.02859	0.02721	0.02612	0.02491	0.02423	0.02334	0.0226	0.02199	0.02135	0.02082	0.02062	0.02029	0.01988	0.01954	0.01918
1477.59	0.1527	0.17485	0.19953	0.22679	0.25595	0.28462	0.30923	0.32784	0.33435	0.32783	0.31108	0.28468	0.25711	0.22373	0.20108	0.17058	0.1538	0.13233	0.11851	0.1031	0.09326	0.08167	0.07484	0.06693	0.06158	0.05553	0.05177	0.047	0.04429	0.04098	0.03859	0.03597	0.03412	0.03206	0.03077	0.02911	0.0279	0.02656	0.02561	0.02472	0.02407	0.02332	0.02269	0.02196	0.02142	0.02118	0.02091	0.0206	0.02031
1482.61	0.14074	0.16009	0.18216	0.20681	0.23387	0.26211	0.28828	0.31195	0.32565	0.3285	0.32042	0.30087	0.27716	0.24526	0.22242	0.19004	0.17192	0.14801	0.13275	0.11521	0.10407	0.09082	0.08316	0.07402	0.06803	0.0611	0.05678	0.05141	0.04831	0.0446	0.04186	0.03896	0.03692	0.03447	0.0331	0.03132	0.02986	0.0285	0.02731	0.02615	0.02549	0.02473	0.02405	0.02344	0.0227	0.0221	0.02179	0.02147	0.0214
1487.63	0.12992	0.14703	0.16635	0.18854	0.21315	0.23988	0.26594	0.29239	0.31118	0.32211	0.32292	0.31166	0.29377	0.2657	0.24386	0.21064	0.19156	0.16554	0.14874	0.12899	0.11637	0.10142	0.09262	0.0822	0.0753	0.06756	0.06247	0.05648	0.05292	0.04863	0.04565	0.04227	0.0401	0.03732	0.0356	0.03372	0.03206	0.03052	0.02939	0.02797	0.02702	0.02621	0.02534	0.02476	0.02426	0.0235	0.0229	0.0224	0.02208
1492.64	0.12005	0.13543	0.15212	0.17199	0.1941	0.21863	0.24351	0.27085	0.29264	0.30946	0.31832	0.31582	0.30533	0.28331	0.26397	0.23165	0.21227	0.18475	0.1664	0.14452	0.13036	0.1135	0.10338	0.0916	0.08362	0.07487	0.06907	0.06224	0.05823	0.05328	0.04998	0.04606	0.04359	0.04057	0.03853	0.03632	0.03454	0.03266	0.03151	0.0301	0.02896	0.02793	0.0269	0.02599	0.02551	0.025	0.02437	0.02377	0.02314
1497.66	0.11108	0.12498	0.13946	0.15707	0.17683	0.19881	0.22198	0.24875	0.27175	0.29211	0.30729	0.31299	0.3106	0.29626	0.28105	0.25191	0.23327	0.20509	0.18556	0.16177	0.14617	0.12711	0.11566	0.10232	0.09327	0.08313	0.0767	0.06876	0.06424	0.05867	0.0548	0.05042	0.04747	0.0441	0.04196	0.03932	0.03732	0.03519	0.03367	0.03218	0.03112	0.02993	0.02887	0.02774	0.02679	0.02622	0.02574	0.02521	0.02478
1502.68	0.10304	0.11545	0.12827	0.14366	0.16125	0.18071	0.20191	0.2271	0.24997	0.27186	0.29124	0.30365	0.30898	0.30317	0.29342	0.2699	0.25326	0.22571	0.20586	0.18059	0.1637	0.14239	0.12969	0.11451	0.10436	0.09262	0.08537	0.07622	0.07106	0.06477	0.06024	0.05535	0.05197	0.048	0.04568	0.04279	0.04043	0.03817	0.03628	0.0344	0.03324	0.03202	0.03087	0.02986	0.02874	0.02769	0.027	0.02638	0.02609
1507.69	0.09593	0.10673	0.11832	0.13164	0.14721	0.16442	0.18352	0.20656	0.22833	0.2504	0.27188	0.28903	0.30067	0.30336	0.29972	0.28386	0.27056	0.24549	0.22653	0.20057	0.18271	0.15945	0.1455	0.12833	0.11691	0.10361	0.09519	0.08482	0.07887	0.07162	0.06653	0.06088	0.05717	0.05255	0.04975	0.04659	0.04389	0.04135	0.03944	0.03719	0.03562	0.03423	0.03281	0.03176	0.0309	0.02977	0.02873	0.02782	0.02711
1512.71	0.08963	0.09884	0.10935	0.12089	0.13456	0.14986	0.16678	0.1875	0.20753	0.22892	0.25084	0.27067	0.28671	0.29695	0.29924	0.29224	0.28343	0.26304	0.24628	0.22098	0.20275	0.17818	0.16297	0.14393	0.13105	0.11617	0.10646	0.09469	0.08789	0.07947	0.07378	0.06719	0.063	0.05784	0.05448	0.05079	0.0478	0.04474	0.04276	0.04041	0.03858	0.03685	0.03516	0.03366	0.0327	0.03182	0.03083	0.02983	0.02882
1517.73	0.08393	0.09181	0.10113	0.11126	0.12317	0.13678	0.15158	0.17006	0.18804	0.20816	0.2294	0.25017	0.26871	0.28475	0.29211	0.29406	0.29047	0.27673	0.26347	0.24066	0.22312	0.19806	0.18188	0.16127	0.14697	0.13029	0.11941	0.10593	0.09822	0.08859	0.08201	0.07446	0.06952	0.06373	0.06003	0.05564	0.05225	0.0487	0.0462	0.04366	0.04185	0.03989	0.03809	0.03626	0.0347	0.03358	0.0327	0.03178	0.03105
1522.74	0.07863	0.08556	0.09357	0.10261	0.11294	0.12496	0.13782	0.15423	0.17017	0.18853	0.20848	0.22889	0.24842	0.26806	0.27922	0.28914	0.29091	0.28492	0.2764	0.25809	0.24263	0.21826	0.20185	0.18014	0.16476	0.14608	0.13414	0.11872	0.10999	0.09908	0.09138	0.08282	0.07704	0.07028	0.06622	0.06127	0.05731	0.0534	0.05029	0.04717	0.04514	0.04307	0.04112	0.03938	0.03757	0.03585	0.03456	0.03343	0.03275
1527.76	0.07359	0.07994	0.08667	0.09478	0.10378	0.11421	0.12545	0.13994	0.15402	0.17029	0.18866	0.20789	0.22735	0.24844	0.26202	0.27816	0.28468	0.28649	0.2836	0.27158	0.25965	0.2377	0.22215	0.20009	0.18412	0.16373	0.1506	0.13326	0.1234	0.11097	0.10217	0.09236	0.08581	0.07786	0.07308	0.06756	0.06299	0.05862	0.05526	0.0515	0.04887	0.04646	0.0441	0.04225	0.04071	0.03888	0.03715	0.03559	0.03429
1532.78	0.0688	0.07471	0.08044	0.0876	0.09555	0.10445	0.11438	0.12705	0.13949	0.15362	0.17024	0.18786	0.20649	0.22746	0.24215	0.26242	0.27247	0.28119	0.28416	0.27957	0.27236	0.25501	0.24152	0.22034	0.20442	0.18309	0.16881	0.14973	0.13869	0.12448	0.11463	0.10327	0.09592	0.08678	0.08104	0.07461	0.06942	0.06425	0.06069	0.0566	0.0535	0.05054	0.04767	0.04517	0.04343	0.04182	0.04018	0.03849	0.03685
1537.79	0.06435	0.06974	0.07482	0.08099	0.08807	0.09566	0.10446	0.11542	0.12637	0.1386	0.15337	0.16921	0.18642	0.20638	0.22107	0.24342	0.25557	0.26972	0.2779	0.28094	0.27917	0.26844	0.25824	0.23971	0.22482	0.2036	0.18865	0.16811	0.156	0.13999	0.12892	0.11583	0.10737	0.09705	0.09048	0.08284	0.07687	0.07071	0.06644	0.06196	0.05871	0.05535	0.05218	0.0491	0.0465	0.04449	0.04286	0.04126	0.03994
1542.81	0.06029	0.06496	0.06969	0.0749	0.08119	0.08776	0.09548	0.10493	0.11442	0.12512	0.13801	0.15208	0.16746	0.18604	0.19993	0.22263	0.23562	0.25341	0.26546	0.27529	0.2791	0.27616	0.27039	0.25656	0.24413	0.22427	0.20966	0.18816	0.17527	0.15768	0.14517	0.13036	0.12051	0.10866	0.10135	0.09253	0.08559	0.07854	0.07318	0.06778	0.06413	0.06047	0.05704	0.05389	0.05082	0.04796	0.04567	0.04368	0.04232
1547.83	0.05659	0.06045	0.06489	0.06927	0.07477	0.08062	0.08725	0.09542	0.10352	0.11295	0.12408	0.13642	0.14987	0.16685	0.17949	0.20128	0.21424	0.2338	0.24812	0.26312	0.27193	0.2768	0.27625	0.26888	0.26057	0.24377	0.23078	0.20936	0.1962	0.17743	0.16362	0.14711	0.13586	0.12203	0.11364	0.10366	0.09563	0.08768	0.08152	0.07492	0.07031	0.06601	0.06193	0.05858	0.05569	0.05256	0.0496	0.04691	0.04467
1552.84	0.05314	0.05627	0.06027	0.06409	0.06879	0.07403	0.07963	0.08676	0.09359	0.10185	0.11144	0.12213	0.13381	0.14893	0.16022	0.18031	0.19268	0.21235	0.22753	0.24571	0.25826	0.26992	0.27468	0.27472	0.27191	0.26033	0.25032	0.23077	0.21819	0.19885	0.18431	0.16616	0.15378	0.13786	0.12795	0.11641	0.10713	0.09787	0.09118	0.08366	0.07809	0.07278	0.0677	0.06339	0.06018	0.05718	0.05424	0.0513	0.0485
1557.86	0.0498	0.05243	0.05582	0.05926	0.06323	0.06785	0.07258	0.0788	0.08461	0.09166	0.09997	0.10911	0.1193	0.13238	0.14234	0.16035	0.17173	0.19032	0.2053	0.22479	0.23943	0.25615	0.26542	0.27271	0.276	0.27166	0.26607	0.25079	0.24006	0.22135	0.20692	0.18749	0.1742	0.15648	0.14508	0.13149	0.12073	0.10961	0.10182	0.09344	0.0873	0.08112	0.07521	0.06973	0.06523	0.06158	0.05852	0.05561	0.05311
1562.88	0.04648	0.04888	0.05157	0.05472	0.05809	0.06201	0.0661	0.07147	0.0765	0.08233	0.08957	0.0973	0.1062	0.11726	0.12594	0.14177	0.15186	0.16872	0.18277	0.20205	0.21722	0.23692	0.24925	0.2625	0.27151	0.27537	0.27549	0.26696	0.25976	0.24374	0.23055	0.21084	0.19688	0.17771	0.16524	0.14961	0.13718	0.12403	0.11434	0.10435	0.0974	0.09048	0.08396	0.07792	0.07234	0.06731	0.06313	0.05955	0.05692
1567.89	0.04316	0.04547	0.04759	0.05038	0.05334	0.05653	0.06016	0.0647	0.06909	0.07386	0.08012	0.08663	0.0943	0.1036	0.111	0.12473	0.13333	0.14825	0.16091	0.17892	0.19345	0.21406	0.2278	0.24501	0.25847	0.26985	0.27623	0.27622	0.27426	0.2636	0.25342	0.23537	0.22157	0.20138	0.18814	0.17087	0.15679	0.1418	0.13016	0.11782	0.10916	0.10094	0.09327	0.08674	0.08095	0.07512	0.0697	0.06485	0.06087
1572.91	0.03993	0.04212	0.0439	0.04623	0.04888	0.05144	0.05468	0.05845	0.06224	0.06621	0.07151	0.07699	0.08343	0.09133	0.09748	0.10921	0.11638	0.12933	0.14035	0.15639	0.16967	0.18943	0.20317	0.22213	0.23821	0.25505	0.26701	0.27581	0.28015	0.27725	0.27248	0.25892	0.24722	0.22731	0.21367	0.19511	0.17952	0.16269	0.14967	0.1351	0.12434	0.11405	0.1043	0.09615	0.08973	0.08371	0.07793	0.07234	0.06717
1577.93	0.03687	0.03879	0.04046	0.04228	0.04465	0.04677	0.04957	0.0527	0.05585	0.05927	0.06365	0.06827	0.07353	0.08029	0.08531	0.09517	0.10111	0.11211	0.12144	0.13521	0.14693	0.16469	0.17744	0.1962	0.21295	0.23263	0.24826	0.26443	0.27483	0.28077	0.28349	0.27754	0.2708	0.25415	0.2415	0.22241	0.20575	0.18672	0.17236	0.15594	0.14357	0.13118	0.11916	0.10846	0.09981	0.09256	0.08629	0.08044	0.07527
1582.94	0.03404	0.03554	0.03718	0.03857	0.04061	0.04247	0.04476	0.0474	0.04992	0.0529	0.05647	0.06035	0.06462	0.07032	0.07443	0.08256	0.08753	0.09661	0.10435	0.11585	0.12586	0.14114	0.15234	0.16947	0.18529	0.20536	0.22228	0.24299	0.25781	0.2717	0.28237	0.28614	0.28697	0.2778	0.2691	0.25193	0.23573	0.21497	0.1987	0.18006	0.16622	0.15204	0.13823	0.12543	0.11406	0.10413	0.09572	0.08856	0.083
1587.96	0.03142	0.03246	0.03401	0.0351	0.03676	0.03845	0.04024	0.0425	0.04448	0.04701	0.04996	0.05313	0.05669	0.06132	0.06473	0.07134	0.07548	0.08281	0.08914	0.09858	0.10683	0.11961	0.12903	0.14375	0.15766	0.17627	0.19245	0.21443	0.23122	0.25035	0.26724	0.28057	0.28992	0.29165	0.29043	0.27956	0.2672	0.24754	0.23021	0.20895	0.19287	0.17643	0.16052	0.14616	0.13314	0.12074	0.10936	0.09947	0.09147
1592.98	0.02892	0.02962	0.03092	0.03188	0.03316	0.03465	0.03604	0.03796	0.03957	0.04157	0.04408	0.04661	0.04964	0.05327	0.05611	0.06146	0.06481	0.07068	0.07579	0.08346	0.09003	0.10049	0.10814	0.12023	0.13187	0.14791	0.16214	0.18271	0.19907	0.21995	0.23983	0.25998	0.2764	0.28951	0.29768	0.2974	0.2934	0.28005	0.26564	0.24401	0.22597	0.20653	0.18714	0.16998	0.15536	0.14144	0.12812	0.11574	0.10466
1597.99	0.0265	0.02703	0.02797	0.02887	0.02986	0.03106	0.03221	0.03378	0.03516	0.03664	0.0388	0.04077	0.04335	0.04617	0.04848	0.05282	0.05541	0.06013	0.06421	0.07034	0.07551	0.08387	0.08992	0.09955	0.10897	0.12203	0.13385	0.15144	0.16578	0.18535	0.20496	0.22767	0.24787	0.2693	0.28569	0.29727	0.3047	0.30287	0.29731	0.28125	0.26512	0.2445	0.22185	0.2002	0.18177	0.16521	0.1501	0.13611	0.1234
1603.01	0.02412	0.02464	0.02523	0.02606	0.02685	0.02772	0.02874	0.02997	0.03118	0.03225	0.03406	0.03561	0.03771	0.03997	0.04176	0.04529	0.04723	0.05104	0.05425	0.05905	0.06314	0.06964	0.07436	0.08189	0.08931	0.09954	0.10897	0.12309	0.13482	0.15126	0.16839	0.18974	0.21001	0.23465	0.25551	0.27595	0.29406	0.30558	0.31298	0.30935	0.30189	0.28596	0.26498	0.24073	0.21757	0.19591	0.17637	0.15929	0.14496
1608.03	0.02183	0.02239	0.02275	0.02342	0.02412	0.02469	0.02562	0.02653	0.02755	0.02838	0.02982	0.03107	0.03267	0.03456	0.0359	0.03872	0.04022	0.04323	0.04575	0.04943	0.05269	0.05766	0.06128	0.06711	0.07282	0.08065	0.08795	0.09884	0.10801	0.12089	0.13468	0.15237	0.17	0.19312	0.21405	0.23777	0.26195	0.28381	0.30331	0.31503	0.32149	0.31747	0.30683	0.28731	0.26445	0.2389	0.21327	0.18999	0.17053
1613.04	0.0197	0.02025	0.02053	0.02097	0.02162	0.02199	0.0228	0.02347	0.02425	0.02497	0.02605	0.02707	0.02826	0.02983	0.03084	0.03304	0.03426	0.03656	0.03853	0.04133	0.04389	0.04769	0.05044	0.05489	0.05921	0.06515	0.07066	0.07887	0.08583	0.09557	0.10611	0.11965	0.13352	0.15242	0.17032	0.1922	0.21656	0.24245	0.26861	0.29227	0.31221	0.32335	0.32993	0.32405	0.31162	0.2901	0.26358	0.23512	0.20815
1618.06	0.01778	0.01822	0.01854	0.01875	0.01932	0.01961	0.02022	0.02076	0.02129	0.02193	0.02273	0.02355	0.02446	0.02569	0.02651	0.02818	0.02919	0.03091	0.03244	0.0346	0.03654	0.03947	0.04154	0.04488	0.04814	0.05261	0.05671	0.06283	0.068	0.07524	0.08307	0.09307	0.10335	0.11753	0.13126	0.14863	0.16897	0.1928	0.21891	0.24691	0.27426	0.29705	0.3205	0.33221	0.33836	0.33131	0.31568	0.29083	0.26194
1623.08	0.0161	0.01634	0.01672	0.01678	0.01722	0.0175	0.0179	0.01835	0.01869	0.01921	0.01984	0.02045	0.02123	0.02211	0.0228	0.02407	0.02487	0.02616	0.02735	0.02903	0.03047	0.03273	0.03429	0.03676	0.03924	0.04256	0.04562	0.05014	0.05392	0.05923	0.06497	0.07227	0.07973	0.08995	0.09989	0.11253	0.12758	0.14605	0.16753	0.19273	0.21979	0.24634	0.27898	0.30413	0.32842	0.34068	0.34593	0.33679	0.31901
1628.09	0.01463	0.01467	0.01504	0.01504	0.01533	0.01561	0.01584	0.01622	0.01646	0.01681	0.01736	0.01777	0.01846	0.01906	0.01962	0.02062	0.02119	0.02221	0.02311	0.02442	0.0255	0.02721	0.0284	0.03022	0.03213	0.03456	0.03686	0.04018	0.04295	0.04677	0.05097	0.05625	0.06166	0.06896	0.07606	0.08496	0.09555	0.10846	0.12406	0.14298	0.16466	0.18781	0.21976	0.24914	0.2828	0.30958	0.33562	0.34815	0.3526
1633.11	0.01333	0.01323	0.0135	0.01352	0.01368	0.01391	0.01404	0.01434	0.01455	0.01472	0.01522	0.01548	0.01607	0.0165	0.01692	0.01772	0.0181	0.01892	0.01961	0.0206	0.02145	0.02271	0.02362	0.02499	0.02643	0.02823	0.02996	0.03238	0.03445	0.03717	0.04024	0.04401	0.04794	0.05315	0.05824	0.06451	0.072	0.08079	0.09151	0.10437	0.11955	0.13626	0.16113	0.18647	0.21875	0.24946	0.2861	0.31513	0.34183
1638.13	0.01214	0.012	0.01213	0.01219	0.01225	0.01238	0.01251	0.01269	0.01291	0.01296	0.01338	0.01356	0.014	0.01436	0.01463	0.01528	0.01553	0.01618	0.01672	0.01743	0.01813	0.01905	0.01974	0.0208	0.02187	0.02322	0.02452	0.02629	0.02786	0.02982	0.03207	0.03474	0.0376	0.04128	0.04494	0.04935	0.05474	0.06089	0.0683	0.07695	0.08708	0.09804	0.11477	0.13264	0.15708	0.1827	0.21739	0.25081	0.28875
1643.14	0.01105	0.01094	0.01093	0.011	0.01104	0.01105	0.01121	0.01128	0.01148	0.01149	0.0118	0.01194	0.01222	0.01255	0.01271	0.01321	0.01343	0.01389	0.01432	0.01483	0.01539	0.0161	0.01661	0.01741	0.01822	0.01924	0.02022	0.02153	0.02271	0.02417	0.02584	0.02776	0.02982	0.03243	0.03504	0.03812	0.04196	0.04636	0.05161	0.05765	0.06461	0.07189	0.08272	0.09406	0.11008	0.12743	0.15294	0.18037	0.21603
1648.16	0.01005	0.01002	0.00991	0.00995	0.01	0.00991	0.01009	0.01009	0.01023	0.01025	0.01044	0.01056	0.01073	0.011	0.01113	0.01148	0.01169	0.012	0.01234	0.01273	0.01314	0.01371	0.01408	0.01468	0.01531	0.01607	0.01682	0.01781	0.01868	0.01979	0.02104	0.02246	0.02397	0.02585	0.02772	0.02988	0.03256	0.03564	0.03938	0.04367	0.04864	0.05376	0.06121	0.06855	0.07877	0.08948	0.10562	0.12361	0.14933
1653.18	0.00917	0.00918	0.00907	0.00902	0.0091	0.00897	0.00911	0.00908	0.00913	0.00918	0.00928	0.00938	0.0095	0.00968	0.00981	0.01004	0.01023	0.01044	0.0107	0.01102	0.01131	0.01176	0.01205	0.01247	0.01299	0.01355	0.01413	0.01489	0.01554	0.01636	0.01732	0.01838	0.01952	0.02091	0.02229	0.02384	0.02576	0.02785	0.0305	0.03344	0.03699	0.0406	0.04602	0.0512	0.05822	0.06518	0.07531	0.08604	0.10185
1658.19	0.00842	0.00843	0.00837	0.00822	0.0083	0.00819	0.00825	0.00823	0.00821	0.00825	0.00832	0.00836	0.0085	0.00857	0.0087	0.00887	0.00899	0.00916	0.00935	0.00962	0.00983	0.01016	0.0104	0.01071	0.01113	0.01154	0.012	0.01257	0.01308	0.01367	0.01441	0.01521	0.01609	0.01712	0.01819	0.01933	0.02078	0.02225	0.02414	0.02614	0.0286	0.03104	0.03488	0.03861	0.04371	0.04869	0.05576	0.06272	0.07244
1663.21	0.00781	0.00775	0.00776	0.00756	0.0076	0.00753	0.0075	0.0075	0.00744	0.00744	0.00752	0.0075	0.00766	0.00766	0.00776	0.0079	0.00796	0.00811	0.00825	0.00844	0.00863	0.00886	0.00905	0.00929	0.00961	0.00994	0.01029	0.01072	0.01114	0.01157	0.01215	0.01274	0.01342	0.01419	0.01502	0.01587	0.01701	0.01812	0.01954	0.02096	0.0227	0.02434	0.02694	0.02947	0.03306	0.03661	0.04181	0.04693	0.05378
1668.23	0.00733	0.00718	0.00722	0.00701	0.007	0.00696	0.00688	0.00687	0.00683	0.00675	0.00685	0.00679	0.00693	0.00692	0.00697	0.0071	0.00711	0.00724	0.00735	0.00747	0.00764	0.00779	0.00795	0.00815	0.00838	0.00864	0.00892	0.00924	0.00958	0.00992	0.01037	0.01081	0.01134	0.01192	0.01255	0.01319	0.01407	0.01494	0.01604	0.01715	0.01847	0.01966	0.02148	0.02315	0.02557	0.02791	0.03154	0.03521	0.04035
1673.24	0.00695	0.00671	0.00674	0.00656	0.00649	0.00645	0.00636	0.00632	0.00632	0.00619	0.00629	0.00622	0.0063	0.00631	0.00631	0.00642	0.00642	0.0065	0.0066	0.00666	0.00681	0.00693	0.00704	0.0072	0.00738	0.00758	0.00781	0.00806	0.00832	0.0086	0.00896	0.00929	0.00972	0.01016	0.01064	0.01112	0.01178	0.01244	0.0133	0.01417	0.01523	0.01617	0.0176	0.0188	0.02053	0.02206	0.02446	0.02682	0.03039
1678.26	0.00662	0.00635	0.00632	0.00619	0.00608	0.006	0.00595	0.00586	0.00588	0.00574	0.00581	0.00574	0.00577	0.00579	0.00577	0.00583	0.00586	0.00588	0.00597	0.00601	0.00612	0.00623	0.0063	0.00641	0.00657	0.00672	0.00691	0.00711	0.00731	0.00753	0.00782	0.00809	0.00843	0.00878	0.00916	0.00952	0.01004	0.01052	0.01118	0.01182	0.01265	0.01339	0.01458	0.01555	0.01693	0.01809	0.01981	0.02133	0.02364
1683.28	0.00633	0.00607	0.00596	0.00587	0.00576	0.00562	0.00561	0.00549	0.0055	0.00538	0.00539	0.00535	0.00532	0.00535	0.00533	0.00534	0.00539	0.00538	0.00544	0.00549	0.00554	0.00564	0.0057	0.00577	0.00592	0.00602	0.00617	0.00634	0.00649	0.00665	0.0069	0.00711	0.00739	0.00767	0.00799	0.00827	0.0087	0.00906	0.00958	0.01003	0.01067	0.0112	0.01212	0.01291	0.01405	0.01502	0.01645	0.01764	0.0193
1688.29	0.00606	0.00586	0.00568	0.00559	0.0055	0.00531	0.00533	0.00519	0.00516	0.00508	0.00504	0.005	0.00498	0.00496	0.00496	0.00495	0.00498	0.00496	0.005	0.00505	0.00508	0.00515	0.00521	0.00524	0.00537	0.00545	0.00557	0.0057	0.00584	0.00594	0.00615	0.00632	0.00654	0.00676	0.00704	0.00726	0.00763	0.00792	0.00835	0.0087	0.00919	0.00957	0.01025	0.01082	0.0117	0.01246	0.01365	0.0147	0.01612
1693.31	0.00582	0.00567	0.00547	0.00534	0.00529	0.00507	0.00508	0.00494	0.00487	0.00481	0.00475	0.0047	0.0047	0.00463	0.00465	0.00462	0.00463	0.00462	0.00464	0.00467	0.00471	0.00473	0.00479	0.00482	0.00491	0.00497	0.00507	0.00516	0.00529	0.00537	0.00554	0.00567	0.00586	0.00602	0.00625	0.00643	0.00674	0.00698	0.00735	0.00766	0.00806	0.00837	0.00889	0.00929	0.00993	0.01046	0.01137	0.01218	0.0134
1698.33	0.00562	0.0055	0.00532	0.00513	0.0051	0.0049	0.00485	0.00474	0.00463	0.00456	0.00452	0.00443	0.00447	0.00437	0.00438	0.00436	0.00432	0.00433	0.00434	0.00434	0.00439	0.00439	0.00443	0.00446	0.00452	0.00457	0.00466	0.00472	0.00483	0.00491	0.00504	0.00514	0.0053	0.00543	0.00561	0.00575	0.006	0.0062	0.0065	0.00677	0.00713	0.0074	0.00786	0.00817	0.00868	0.00906	0.00971	0.01025	0.01116
1703.34	0.00547	0.00534	0.00522	0.00496	0.00492	0.00476	0.00466	0.00457	0.00445	0.00435	0.00434	0.00422	0.00426	0.00416	0.00414	0.00414	0.00408	0.00408	0.0041	0.00406	0.00411	0.00411	0.00413	0.00415	0.0042	0.00423	0.00431	0.00436	0.00444	0.00451	0.00462	0.0047	0.00484	0.00495	0.00509	0.0052	0.00541	0.00556	0.00581	0.00601	0.00632	0.00654	0.00696	0.00726	0.00772	0.00804	0.00857	0.00894	0.00958
1708.36	0.00538	0.00519	0.00513	0.00484	0.00477	0.00465	0.0045	0.00441	0.00432	0.00417	0.00419	0.00405	0.00407	0.004	0.00394	0.00393	0.00389	0.00386	0.00388	0.00383	0.00387	0.00387	0.00388	0.00388	0.00393	0.00395	0.00402	0.00406	0.00412	0.00416	0.00427	0.00433	0.00445	0.00454	0.00467	0.00476	0.00494	0.00505	0.00526	0.0054	0.00566	0.00582	0.00617	0.00643	0.00684	0.00715	0.00764	0.00799	0.00852
1713.38	0.00534	0.00508	0.00504	0.00477	0.00464	0.00454	0.00438	0.00427	0.00422	0.00403	0.00405	0.00393	0.00389	0.00385	0.00378	0.00375	0.00374	0.00367	0.00369	0.00365	0.00366	0.00367	0.00367	0.00365	0.00372	0.00371	0.00376	0.0038	0.00385	0.00387	0.00397	0.00402	0.00411	0.00419	0.00431	0.00438	0.00455	0.00464	0.00483	0.00493	0.00514	0.00526	0.00553	0.00572	0.00606	0.00632	0.00676	0.00711	0.00762
1718.39	0.00534	0.00501	0.00495	0.00472	0.00455	0.00442	0.00431	0.00415	0.00413	0.00394	0.00393	0.00382	0.00375	0.00371	0.00366	0.00359	0.0036	0.00352	0.00352	0.0035	0.00349	0.00348	0.0035	0.00346	0.00352	0.00351	0.00355	0.00357	0.00363	0.00363	0.00371	0.00375	0.00384	0.00388	0.004	0.00405	0.0042	0.00428	0.00445	0.00456	0.00473	0.00483	0.00505	0.00518	0.00544	0.00562	0.00598	0.00626	0.00673
1723.41	0.00536	0.00499	0.00487	0.00469	0.0045	0.00432	0.00426	0.00406	0.00403	0.00388	0.00381	0.00373	0.00365	0.00358	0.00356	0.00347	0.00347	0.0034	0.00338	0.00337	0.00335	0.00332	0.00335	0.00331	0.00334	0.00334	0.00337	0.00337	0.00343	0.00343	0.00349	0.00352	0.0036	0.00363	0.00372	0.00377	0.00389	0.00396	0.00411	0.00421	0.00437	0.00447	0.00468	0.00479	0.00501	0.00513	0.0054	0.00558	0.00594
1728.43	0.00537	0.00501	0.00481	0.00465	0.00448	0.00425	0.00422	0.00401	0.00394	0.00382	0.00372	0.00363	0.00358	0.00347	0.00346	0.00338	0.00334	0.0033	0.00327	0.00323	0.00324	0.00318	0.0032	0.00318	0.00319	0.00318	0.00322	0.0032	0.00325	0.00326	0.00331	0.00332	0.0034	0.00343	0.00349	0.00353	0.00364	0.00369	0.00381	0.00389	0.00404	0.00412	0.00433	0.00444	0.00465	0.00476	0.005	0.00513	0.00539
1733.44	0.00536	0.00505	0.00478	0.00461	0.00448	0.0042	0.00417	0.00397	0.00386	0.00376	0.00365	0.00354	0.00353	0.00338	0.00337	0.0033	0.00323	0.0032	0.00318	0.00311	0.00313	0.00307	0.00307	0.00306	0.00306	0.00304	0.00308	0.00306	0.00309	0.0031	0.00315	0.00315	0.00321	0.00324	0.0033	0.00332	0.00342	0.00346	0.00356	0.00361	0.00375	0.00381	0.00398	0.00409	0.00429	0.00442	0.00465	0.00478	0.00502
1738.46	0.00534	0.00509	0.0048	0.00457	0.00448	0.0042	0.00412	0.00395	0.0038	0.00368	0.00361	0.00346	0.00347	0.00332	0.00328	0.00323	0.00316	0.00311	0.0031	0.00301	0.00303	0.00298	0.00297	0.00294	0.00295	0.00292	0.00295	0.00294	0.00296	0.00295	0.003	0.003	0.00305	0.00307	0.00314	0.00315	0.00324	0.00327	0.00337	0.0034	0.0035	0.00355	0.00369	0.00377	0.00394	0.00405	0.00427	0.00442	0.00467
1743.48	0.00533	0.00511	0.00485	0.00455	0.00447	0.00421	0.00407	0.00393	0.00377	0.00361	0.00358	0.00341	0.0034	0.00328	0.00321	0.00316	0.0031	0.00302	0.00302	0.00293	0.00293	0.0029	0.00288	0.00283	0.00286	0.00282	0.00283	0.00283	0.00285	0.00282	0.00287	0.00287	0.00291	0.00292	0.00299	0.00299	0.00307	0.0031	0.00319	0.00323	0.00331	0.00335	0.00347	0.00351	0.00365	0.00372	0.00391	0.00403	0.00427
1748.49	0.00534	0.00511	0.0049	0.00454	0.00444	0.00423	0.00403	0.00389	0.00377	0.00356	0.00355	0.00338	0.00333	0.00325	0.00315	0.00308	0.00306	0.00295	0.00294	0.00288	0.00284	0.00282	0.00281	0.00274	0.00278	0.00273	0.00274	0.00273	0.00275	0.00271	0.00275	0.00275	0.00279	0.00278	0.00284	0.00284	0.00292	0.00294	0.00302	0.00306	0.00315	0.00318	0.00329	0.00333	0.00344	0.00349	0.00364	0.00371	0.00389
1753.51	0.00539	0.0051	0.00496	0.00456	0.00442	0.00424	0.00402	0.00386	0.00377	0.00354	0.00352	0.00336	0.00327	0.0032	0.00312	0.00302	0.00301	0.00289	0.00287	0.00283	0.00278	0.00273	0.00274	0.00267	0.00269	0.00266	0.00266	0.00262	0.00266	0.00263	0.00265	0.00264	0.00268	0.00267	0.00271	0.00271	0.00278	0.00279	0.00286	0.0029	0.00298	0.00301	0.00312	0.00317	0.00328	0.00332	0.00345	0.0035	0.00364
1758.53	0.00548	0.0051	0.00499	0.00461	0.0044	0.00423	0.00403	0.00382	0.00377	0.00354	0.00348	0.00335	0.00323	0.00314	0.00309	0.00297	0.00295	0.00285	0.00281	0.00277	0.00274	0.00266	0.00267	0.00262	0.0026	0.00258	0.00259	0.00254	0.00256	0.00255	0.00256	0.00254	0.00258	0.00258	0.0026	0.0026	0.00266	0.00266	0.00272	0.00273	0.00282	0.00284	0.00294	0.00299	0.00311	0.00316	0.00328	0.00334	0.00347
1763.55	0.00561	0.00513	0.00501	0.00467	0.00441	0.00421	0.00406	0.00381	0.00376	0.00355	0.00344	0.00332	0.00322	0.00309	0.00307	0.00294	0.00289	0.00282	0.00277	0.0027	0.0027	0.0026	0.0026	0.00256	0.00253	0.0025	0.00252	0.00247	0.00247	0.00246	0.00248	0.00245	0.00248	0.00248	0.00251	0.0025	0.00256	0.00255	0.00261	0.00261	0.00268	0.00269	0.00277	0.0028	0.00291	0.00296	0.00309	0.00316	0.0033
1768.56	0.00574	0.0052	0.00501	0.00473	0.00446	0.00419	0.0041	0.00381	0.00373	0.00356	0.00341	0.00329	0.00322	0.00305	0.00303	0.00292	0.00283	0.00278	0.00274	0.00264	0.00264	0.00256	0.00254	0.0025	0.00248	0.00243	0.00244	0.00241	0.0024	0.00237	0.00241	0.00238	0.00239	0.00239	0.00243	0.0024	0.00246	0.00246	0.00252	0.00251	0.00256	0.00257	0.00264	0.00265	0.00274	0.00277	0.00288	0.00294	0.00308
1773.58	0.00586	0.00531	0.00502	0.00478	0.00452	0.00418	0.00412	0.00384	0.00369	0.00355	0.0034	0.00325	0.00322	0.00303	0.00299	0.0029	0.0028	0.00273	0.00271	0.00259	0.00258	0.00253	0.00249	0.00243	0.00244	0.00237	0.00238	0.00236	0.00235	0.0023	0.00233	0.00231	0.00232	0.0023	0.00234	0.00232	0.00237	0.00236	0.00242	0.00243	0.00247	0.00248	0.00254	0.00255	0.00261	0.00262	0.00272	0.00275	0.00286
1778.6	0.00596	0.00544	0.00506	0.0048	0.00459	0.0042	0.00413	0.00387	0.00368	0.00353	0.00341	0.00321	0.0032	0.00303	0.00294	0.00287	0.00279	0.00268	0.00267	0.00256	0.00252	0.00248	0.00245	0.00237	0.0024	0.00233	0.00232	0.00229	0.0023	0.00224	0.00226	0.00224	0.00226	0.00222	0.00226	0.00224	0.00228	0.00227	0.00232	0.00233	0.00238	0.00238	0.00245	0.00246	0.00253	0.00253	0.00261	0.00262	0.00271
1783.61	0.00602	0.00556	0.00514	0.00482	0.00465	0.00426	0.00412	0.0039	0.00368	0.00349	0.00343	0.0032	0.00317	0.00303	0.00291	0.00283	0.00278	0.00264	0.00262	0.00254	0.00248	0.00243	0.00242	0.00233	0.00234	0.00229	0.00227	0.00223	0.00225	0.0022	0.0022	0.00217	0.0022	0.00217	0.00218	0.00217	0.00221	0.00219	0.00222	0.00223	0.00228	0.00228	0.00234	0.00236	0.00243	0.00245	0.00252	0.00254	0.00262
1788.63	0.00607	0.00567	0.00524	0.00483	0.00469	0.00433	0.00411	0.00391	0.00372	0.00347	0.00344	0.00321	0.00313	0.00302	0.0029	0.00278	0.00277	0.00262	0.00258	0.00252	0.00246	0.00238	0.00239	0.0023	0.00229	0.00225	0.00224	0.00217	0.00218	0.00215	0.00214	0.00211	0.00213	0.00211	0.00211	0.00209	0.00214	0.00212	0.00214	0.00213	0.00219	0.00218	0.00223	0.00224	0.00232	0.00234	0.00241	0.00244	0.00253
1793.65	0.00612	0.00574	0.00537	0.00486	0.00471	0.0044	0.00411	0.00391	0.00376	0.00347	0.00343	0.00323	0.0031	0.003	0.00291	0.00275	0.00274	0.0026	0.00254	0.00248	0.00245	0.00234	0.00234	0.00228	0.00224	0.00219	0.0022	0.00212	0.00212	0.0021	0.0021	0.00205	0.00207	0.00205	0.00206	0.00203	0.00207	0.00206	0.00209	0.00206	0.0021	0.0021	0.00214	0.00214	0.00219	0.00221	0.00228	0.00231	0.0024
1798.66	0.0062	0.00579	0.00549	0.00492	0.00471	0.00445	0.00414	0.00389	0.0038	0.00349	0.00341	0.00325	0.00309	0.00296	0.00291	0.00274	0.00269	0.0026	0.00252	0.00244	0.00243	0.00231	0.00229	0.00224	0.0022	0.00214	0.00215	0.00209	0.00207	0.00204	0.00206	0.00201	0.00201	0.00199	0.00202	0.00198	0.00201	0.00199	0.00203	0.00201	0.00204	0.00203	0.00207	0.00206	0.0021	0.0021	0.00217	0.00218	0.00225
1803.68	0.00632	0.00582	0.00559	0.00501	0.00472	0.00447	0.00419	0.00389	0.00382	0.00353	0.00339	0.00324	0.0031	0.00292	0.0029	0.00274	0.00265	0.00258	0.00251	0.00239	0.00239	0.00229	0.00225	0.0022	0.00218	0.0021	0.0021	0.00206	0.00204	0.00198	0.00201	0.00197	0.00196	0.00193	0.00196	0.00193	0.00195	0.00193	0.00197	0.00196	0.00198	0.00197	0.00202	0.00201	0.00204	0.00203	0.00209	0.00209	0.00214
1808.7	0.0065	0.00587	0.00566	0.00512	0.00476	0.00448	0.00426	0.0039	0.00382	0.00358	0.00338	0.00323	0.00313	0.00291	0.00288	0.00274	0.00263	0.00255	0.00251	0.00236	0.00235	0.00228	0.00223	0.00215	0.00216	0.00207	0.00205	0.00202	0.00202	0.00194	0.00196	0.00192	0.00193	0.00188	0.0019	0.00188	0.0019	0.00187	0.0019	0.00189	0.00192	0.0019	0.00195	0.00195	0.002	0.00198	0.00203	0.00203	0.00208
1813.71	0.00671	0.00595	0.0057	0.00524	0.00483	0.00447	0.00433	0.00394	0.0038	0.0036	0.00339	0.0032	0.00315	0.00291	0.00284	0.00274	0.00262	0.00251	0.00249	0.00235	0.0023	0.00225	0.00221	0.00211	0.00213	0.00205	0.00202	0.00197	0.00198	0.00192	0.00191	0.00188	0.00189	0.00184	0.00184	0.00182	0.00185	0.00182	0.00183	0.00182	0.00186	0.00184	0.00187	0.00187	0.00193	0.00192	0.00197	0.00198	0.00204
1818.73	0.00693	0.00608	0.00573	0.00533	0.00493	0.00448	0.00438	0.00399	0.00378	0.0036	0.00342	0.00317	0.00315	0.00293	0.00281	0.00272	0.00263	0.00248	0.00246	0.00235	0.00228	0.00221	0.0022	0.00209	0.00209	0.00203	0.002	0.00193	0.00194	0.00189	0.00187	0.00183	0.00185	0.00181	0.0018	0.00177	0.0018	0.00177	0.00178	0.00175	0.00179	0.00178	0.0018	0.00179	0.00184	0.00184	0.00189	0.00189	0.00196
1823.75	0.00713	0.00626	0.00578	0.0054	0.00504	0.00452	0.0044	0.00406	0.00379	0.00358	0.00345	0.00317	0.00312	0.00295	0.0028	0.00268	0.00264	0.00246	0.00242	0.00234	0.00227	0.00217	0.00218	0.00208	0.00204	0.00199	0.00198	0.00189	0.00189	0.00186	0.00184	0.00179	0.0018	0.00177	0.00177	0.00173	0.00176	0.00173	0.00175	0.00171	0.00174	0.00172	0.00175	0.00173	0.00176	0.00176	0.0018	0.0018	0.00186
1828.76	0.00729	0.00646	0.00586	0.00544	0.00515	0.00459	0.0044	0.00411	0.00382	0.00355	0.00349	0.00319	0.00309	0.00296	0.00281	0.00265	0.00263	0.00246	0.00239	0.00232	0.00227	0.00214	0.00214	0.00207	0.00201	0.00195	0.00195	0.00187	0.00185	0.00181	0.00182	0.00176	0.00175	0.00172	0.00174	0.00169	0.00171	0.00169	0.00172	0.00168	0.00169	0.00168	0.00171	0.00169	0.00171	0.00169	0.00174	0.00172	0.00176
1833.78	0.00741	0.00666	0.00599	0.00548	0.00523	0.0047	0.0044	0.00414	0.00389	0.00354	0.0035	0.00323	0.00307	0.00294	0.00283	0.00263	0.0026	0.00247	0.00238	0.00229	0.00226	0.00213	0.0021	0.00205	0.00199	0.00191	0.00191	0.00186	0.00183	0.00177	0.00179	0.00173	0.00172	0.00168	0.0017	0.00166	0.00167	0.00164	0.00167	0.00165	0.00166	0.00163	0.00167	0.00165	0.00168	0.00165	0.00169	0.00168	0.00171
1838.8	0.0075	0.00683	0.00616	0.00552	0.00529	0.00481	0.00442	0.00414	0.00396	0.00357	0.00349	0.00327	0.00307	0.00291	0.00285	0.00264	0.00256	0.00247	0.00238	0.00225	0.00224	0.00212	0.00207	0.00201	0.00199	0.00189	0.00187	0.00184	0.00181	0.00173	0.00175	0.00171	0.0017	0.00164	0.00166	0.00162	0.00164	0.0016	0.00161	0.0016	0.00162	0.00159	0.00162	0.00161	0.00164	0.00162	0.00165	0.00165	0.00169
1843.81	0.0076	0.00696	0.00635	0.00558	0.00531	0.0049	0.00446	0.00414	0.00402	0.00362	0.00348	0.00329	0.00309	0.00288	0.00285	0.00265	0.00253	0.00245	0.00239	0.00222	0.0022	0.00212	0.00206	0.00197	0.00197	0.00188	0.00184	0.0018	0.0018	0.00172	0.00171	0.00167	0.00167	0.00162	0.00161	0.00159	0.0016	0.00156	0.00156	0.00154	0.00157	0.00154	0.00156	0.00155	0.00159	0.00158	0.0016	0.0016	0.00165
1848.83	0.00772	0.00705	0.00654	0.00569	0.00533	0.00497	0.00454	0.00414	0.00405	0.00369	0.00346	0.00328	0.00314	0.00287	0.00283	0.00267	0.00253	0.00242	0.00238	0.00221	0.00216	0.0021	0.00205	0.00194	0.00195	0.00187	0.00183	0.00176	0.00177	0.00171	0.00167	0.00163	0.00164	0.0016	0.00158	0.00154	0.00157	0.00153	0.00153	0.0015	0.00153	0.0015	0.00151	0.00149	0.00152	0.00152	0.00154	0.00154	0.00158
1853.85	0.00791	0.00712	0.0067	0.00584	0.00537	0.005	0.00465	0.00416	0.00405	0.00375	0.00347	0.00326	0.00318	0.00288	0.0028	0.00268	0.00254	0.00239	0.00237	0.00222	0.00214	0.00207	0.00205	0.00193	0.00191	0.00185	0.00182	0.00172	0.00173	0.00169	0.00165	0.0016	0.0016	0.00157	0.00156	0.00151	0.00153	0.0015	0.00151	0.00147	0.00148	0.00147	0.00148	0.00145	0.00146	0.00145	0.00149	0.00147	0.0015
1858.86	0.00816	0.0072	0.00682	0.00601	0.00544	0.00501	0.00475	0.00422	0.00404	0.00378	0.0035	0.00324	0.00319	0.00292	0.00278	0.00266	0.00257	0.00237	0.00234	0.00223	0.00214	0.00204	0.00204	0.00193	0.00188	0.00182	0.00181	0.00171	0.00169	0.00165	0.00164	0.00157	0.00157	0.00154	0.00154	0.00148	0.0015	0.00147	0.00149	0.00145	0.00145	0.00143	0.00145	0.00143	0.00144	0.00141	0.00145	0.00143	0.00145
1863.88	0.00848	0.00732	0.0069	0.00618	0.00556	0.00501	0.00483	0.0043	0.00403	0.00379	0.00356	0.00323	0.00318	0.00296	0.00277	0.00263	0.00259	0.00237	0.0023	0.00223	0.00215	0.00201	0.00201	0.00193	0.00185	0.00179	0.00179	0.0017	0.00166	0.00161	0.00162	0.00156	0.00154	0.0015	0.00152	0.00146	0.00147	0.00143	0.00145	0.00143	0.00143	0.0014	0.00142	0.00141	0.00142	0.00139	0.00142	0.0014	0.00142
1868.9	0.00883	0.00751	0.00696	0.00633	0.00571	0.00505	0.00489	0.0044	0.00404	0.00377	0.00362	0.00325	0.00315	0.00298	0.00279	0.0026	0.00258	0.00238	0.00228	0.0022	0.00216	0.002	0.00197	0.00191	0.00185	0.00176	0.00175	0.0017	0.00165	0.00158	0.0016	0.00154	0.00152	0.00146	0.00148	0.00144	0.00144	0.0014	0.00141	0.0014	0.0014	0.00136	0.00138	0.00137	0.0014	0.00137	0.00139	0.00138	0.00141
1873.91	0.00918	0.00776	0.00704	0.00644	0.00588	0.00513	0.00491	0.00448	0.0041	0.00375	0.00366	0.0033	0.00313	0.00298	0.00283	0.00259	0.00255	0.0024	0.00229	0.00217	0.00215	0.002	0.00195	0.00188	0.00185	0.00174	0.00172	0.00168	0.00165	0.00156	0.00156	0.00152	0.00151	0.00144	0.00144	0.00142	0.00142	0.00137	0.00137	0.00135	0.00137	0.00133	0.00134	0.00132	0.00135	0.00134	0.00135	0.00134	0.00138
1878.93	0.0095	0.00807	0.00716	0.00652	0.00605	0.00525	0.00492	0.00455	0.00419	0.00375	0.00369	0.00336	0.00312	0.00295	0.00286	0.0026	0.00252	0.00241	0.0023	0.00214	0.00213	0.00201	0.00194	0.00185	0.00185	0.00174	0.00169	0.00165	0.00164	0.00156	0.00153	0.00149	0.0015	0.00144	0.00141	0.00138	0.0014	0.00136	0.00135	0.00131	0.00133	0.00131	0.00131	0.00128	0.0013	0.00129	0.00131	0.00129	0.00132
1883.95	0.00977	0.0084	0.00735	0.00658	0.00618	0.00541	0.00494	0.00458	0.00429	0.00379	0.00368	0.00341	0.00315	0.00292	0.00288	0.00263	0.00249	0.0024	0.00232	0.00212	0.00209	0.00201	0.00194	0.00182	0.00183	0.00174	0.00169	0.00161	0.00162	0.00155	0.00151	0.00146	0.00147	0.00143	0.0014	0.00135	0.00137	0.00134	0.00134	0.00128	0.0013	0.00128	0.00129	0.00125	0.00126	0.00124	0.00127	0.00125	0.00126
1888.96	0.00998	0.00872	0.0076	0.00665	0.00628	0.00557	0.00499	0.00458	0.00438	0.00386	0.00367	0.00344	0.00321	0.00291	0.00287	0.00267	0.00249	0.00237	0.00233	0.00213	0.00206	0.00199	0.00195	0.00181	0.0018	0.00173	0.00169	0.00158	0.00158	0.00154	0.0015	0.00143	0.00143	0.0014	0.00139	0.00133	0.00134	0.00131	0.00132	0.00128	0.00127	0.00125	0.00127	0.00124	0.00124	0.00121	0.00124	0.00122	0.00123
1893.98	0.01017	0.00899	0.0079	0.00676	0.00633	0.00572	0.00508	0.00459	0.00445	0.00396	0.00366	0.00344	0.00327	0.00292	0.00284	0.00269	0.00252	0.00234	0.00231	0.00216	0.00205	0.00196	0.00195	0.00182	0.00176	0.00171	0.00169	0.00157	0.00155	0.00151	0.0015	0.00142	0.0014	0.00137	0.00138	0.00132	0.00131	0.00128	0.0013	0.00127	0.00125	0.00122	0.00125	0.00123	0.00123	0.00119	0.00122	0.0012	0.00122
1899	0.01037	0.0092	0.00821	0.00692	0.00638	0.00583	0.00522	0.00461	0.00447	0.00405	0.00369	0.00342	0.00332	0.00296	0.00282	0.00268	0.00256	0.00233	0.00228	0.00218	0.00207	0.00193	0.00194	0.00183	0.00174	0.00168	0.00167	0.00158	0.00153	0.00147	0.00149	0.00142	0.00139	0.00133	0.00136	0.00131	0.0013	0.00125	0.00126	0.00125	0.00124	0.0012	0.00121	0.0012	0.00122	0.00119	0.00119	0.00118	0.00121
1904.01	0.01064	0.00938	0.00851	0.00714	0.00644	0.00589	0.00538	0.00468	0.00447	0.00412	0.00374	0.0034	0.00334	0.00302	0.00281	0.00266	0.00259	0.00234	0.00226	0.00217	0.00209	0.00192	0.0019	0.00183	0.00174	0.00165	0.00164	0.00158	0.00153	0.00145	0.00146	0.00141	0.00138	0.00131	0.00132	0.00129	0.00129	0.00123	0.00123	0.00121	0.00122	0.00118	0.00118	0.00116	0.00119	0.00117	0.00117	0.00115	0.00118
1909.03	0.01101	0.00953	0.00877	0.00741	0.00655	0.00593	0.00554	0.00478	0.00447	0.00415	0.00382	0.00341	0.00333	0.00307	0.00284	0.00263	0.0026	0.00237	0.00224	0.00215	0.00211	0.00192	0.00187	0.00181	0.00176	0.00164	0.00161	0.00157	0.00154	0.00144	0.00143	0.00139	0.00138	0.00131	0.00129	0.00126	0.00127	0.00122	0.0012	0.00117	0.0012	0.00116	0.00116	0.00112	0.00114	0.00113	0.00114	0.00111	0.00113
1914.05	0.01149	0.00972	0.00897	0.00771	0.00673	0.00596	0.00566	0.00492	0.00449	0.00415	0.00391	0.00345	0.0033	0.0031	0.00288	0.00261	0.00258	0.0024	0.00226	0.00212	0.0021	0.00194	0.00186	0.00178	0.00177	0.00164	0.00159	0.00155	0.00154	0.00144	0.00141	0.00136	0.00137	0.00131	0.00127	0.00123	0.00125	0.00121	0.0012	0.00115	0.00116	0.00114	0.00114	0.0011	0.0011	0.00109	0.00111	0.00108	0.00109
1919.06	0.01208	0.00998	0.00912	0.00799	0.00696	0.00602	0.00575	0.00507	0.00455	0.00414	0.00399	0.00352	0.00328	0.0031	0.00294	0.00263	0.00255	0.00242	0.00229	0.00209	0.00207	0.00196	0.00187	0.00175	0.00176	0.00165	0.00159	0.00151	0.00152	0.00145	0.00139	0.00133	0.00134	0.0013	0.00127	0.00121	0.00123	0.0012	0.0012	0.00114	0.00114	0.00112	0.00113	0.0011	0.00109	0.00106	0.00109	0.00107	0.00107
1924.08	0.01275	0.01035	0.00927	0.00823	0.00724	0.00614	0.0058	0.0052	0.00466	0.00414	0.00404	0.00361	0.00329	0.00308	0.00298	0.00267	0.00252	0.00242	0.00232	0.00209	0.00204	0.00196	0.00189	0.00173	0.00174	0.00166	0.0016	0.00149	0.00148	0.00144	0.0014	0.00132	0.00131	0.00128	0.00127	0.0012	0.0012	0.00117	0.00119	0.00114	0.00112	0.0011	0.00112	0.00109	0.00109	0.00105	0.00107	0.00106	0.00107
1929.1	0.01345	0.01083	0.00946	0.00842	0.00753	0.00632	0.00583	0.0053	0.0048	0.00418	0.00405	0.00369	0.00335	0.00305	0.003	0.00272	0.00252	0.00239	0.00234	0.00211	0.00202	0.00194	0.00191	0.00174	0.0017	0.00164	0.00161	0.00148	0.00145	0.00142	0.0014	0.00132	0.00129	0.00125	0.00127	0.0012	0.00119	0.00114	0.00116	0.00114	0.00112	0.00108	0.00109	0.00108	0.00109	0.00105	0.00105	0.00104	0.00106
1934.11	0.01412	0.0114	0.00972	0.00857	0.00779	0.00656	0.00588	0.00536	0.00496	0.00427	0.00405	0.00374	0.00343	0.00305	0.00299	0.00277	0.00255	0.00236	0.00233	0.00215	0.00202	0.00191	0.00191	0.00177	0.00168	0.00162	0.00161	0.00149	0.00144	0.00138	0.0014	0.00132	0.00128	0.00122	0.00125	0.0012	0.00118	0.00112	0.00113	0.00111	0.00111	0.00106	0.00106	0.00104	0.00107	0.00104	0.00103	0.00101	0.00104
1939.13	0.01474	0.01204	0.01008	0.00871	0.00801	0.00684	0.00597	0.00539	0.0051	0.0044	0.00405	0.00376	0.00352	0.00308	0.00297	0.00279	0.00261	0.00235	0.00231	0.00218	0.00205	0.00189	0.00189	0.00179	0.00168	0.00159	0.00159	0.00151	0.00145	0.00136	0.00138	0.00132	0.00129	0.00121	0.00121	0.00118	0.00118	0.00112	0.0011	0.00108	0.0011	0.00106	0.00104	0.00101	0.00103	0.00102	0.00101	0.000984981	0.001
1944.15	0.0153	0.01268	0.01056	0.00888	0.00817	0.00711	0.00613	0.00542	0.0052	0.00455	0.00408	0.00376	0.0036	0.00315	0.00295	0.00279	0.00267	0.00236	0.00228	0.00219	0.00209	0.00188	0.00186	0.00179	0.0017	0.00157	0.00156	0.00151	0.00146	0.00135	0.00135	0.00131	0.00129	0.00121	0.00119	0.00116	0.00117	0.00112	0.00109	0.00105	0.00107	0.00105	0.00103	0.000992518	0.000994289	0.000984572	0.000998045	0.000964634	0.000964418
1949.16	0.01582	0.01329	0.01113	0.00912	0.0083	0.00734	0.00635	0.00548	0.00525	0.00469	0.00415	0.00375	0.00365	0.00324	0.00297	0.00276	0.00271	0.0024	0.00227	0.00217	0.00212	0.0019	0.00183	0.00177	0.00172	0.00158	0.00153	0.00149	0.00147	0.00137	0.00132	0.00128	0.00129	0.00122	0.00118	0.00113	0.00115	0.00111	0.0011	0.00104	0.00104	0.00103	0.00103	0.000988991	0.000976965	0.00095432	0.000980655	0.000954044	0.000947407
1954.18	0.01636	0.01383	0.01175	0.00946	0.00843	0.00752	0.00661	0.00559	0.00527	0.00479	0.00426	0.00375	0.00365	0.00332	0.00301	0.00274	0.00271	0.00246	0.00228	0.00214	0.00212	0.00194	0.00183	0.00173	0.00173	0.0016	0.00153	0.00146	0.00146	0.00138	0.00132	0.00125	0.00126	0.00122	0.00118	0.00112	0.00112	0.0011	0.0011	0.00104	0.00103	0.00101	0.00102	0.00099175	0.000979027	0.000939705	0.000962408	0.000946711	0.000949389
1959.2	0.01699	0.01431	0.01237	0.0099	0.0086	0.00764	0.00689	0.00576	0.00529	0.00484	0.0044	0.00381	0.00363	0.00337	0.00309	0.00274	0.00269	0.0025	0.00233	0.00211	0.0021	0.00197	0.00185	0.00171	0.00173	0.00162	0.00154	0.00143	0.00144	0.00139	0.00133	0.00124	0.00123	0.00121	0.00119	0.00111	0.0011	0.00108	0.00109	0.00105	0.00102	0.000986885	0.001	0.000985889	0.000985989	0.000940408	0.000945053	0.000933919	0.000952729
1964.21	0.01781	0.01476	0.01295	0.01044	0.00885	0.00774	0.00714	0.00599	0.00534	0.00486	0.00454	0.0039	0.00362	0.00339	0.00318	0.00278	0.00266	0.00253	0.00238	0.00211	0.00206	0.00198	0.00188	0.00171	0.0017	0.00162	0.00156	0.00142	0.0014	0.00137	0.00134	0.00124	0.00121	0.00118	0.00119	0.00112	0.0011	0.00105	0.00107	0.00105	0.00103	0.000975318	0.00097845	0.000964567	0.000979912	0.000943979	0.000931172	0.000913372	0.000939692
1969.23	0.01886	0.01526	0.01347	0.01102	0.0092	0.00785	0.00733	0.00624	0.00546	0.00487	0.00465	0.00403	0.00364	0.00338	0.00325	0.00285	0.00264	0.00252	0.00243	0.00214	0.00204	0.00196	0.00192	0.00173	0.00167	0.00161	0.00158	0.00144	0.00139	0.00134	0.00135	0.00126	0.00121	0.00115	0.00117	0.00113	0.0011	0.00104	0.00104	0.00102	0.00103	0.00097278	0.000957634	0.000934876	0.000954581	0.000936248	0.000921519	0.000891258	0.00090868
1974.25	0.02018	0.01586	0.01392	0.01161	0.00967	0.00802	0.00748	0.00649	0.00564	0.0049	0.00472	0.00417	0.00371	0.00336	0.00328	0.00293	0.00267	0.00249	0.00244	0.0022	0.00205	0.00193	0.00193	0.00177	0.00165	0.00158	0.00158	0.00146	0.00139	0.00131	0.00133	0.00127	0.00122	0.00114	0.00115	0.00112	0.00111	0.00104	0.00102	0.000989406	0.00101	0.000972576	0.000949716	0.000911764	0.000920551	0.000912943	0.000913558	0.000876046	0.000875223
1979.26	0.02177	0.01666	0.01436	0.01215	0.01021	0.00829	0.00759	0.0067	0.00588	0.00498	0.00476	0.00429	0.00382	0.00336	0.00329	0.003	0.00273	0.00247	0.00243	0.00225	0.00208	0.00191	0.00192	0.0018	0.00167	0.00156	0.00155	0.00148	0.00142	0.0013	0.00131	0.00126	0.00124	0.00115	0.00112	0.00109	0.0011	0.00105	0.00101	0.000966438	0.00098654	0.000966041	0.000952475	0.000905361	0.00089619	0.00088307	0.000903107	0.000870238	0.000857499
1984.28	0.02357	0.01769	0.01484	0.01264	0.01079	0.00867	0.0077	0.00685	0.00614	0.00513	0.00477	0.00437	0.00397	0.00341	0.00327	0.00305	0.00282	0.00248	0.00241	0.00229	0.00214	0.00191	0.00189	0.00181	0.0017	0.00155	0.00152	0.00148	0.00144	0.00132	0.00128	0.00124	0.00124	0.00117	0.00111	0.00107	0.00109	0.00105	0.00103	0.000963306	0.000961897	0.00094969	0.000955027	0.000912454	0.000892469	0.000861537	0.000888065	0.000867942	0.000859994
1989.3	0.02551	0.01899	0.01544	0.01308	0.01136	0.00914	0.00786	0.00696	0.0064	0.00535	0.0048	0.00441	0.00411	0.0035	0.00326	0.00306	0.0029	0.00252	0.00239	0.00229	0.00219	0.00194	0.00186	0.00179	0.00174	0.00157	0.00151	0.00146	0.00145	0.00134	0.00127	0.00122	0.00123	0.00118	0.00112	0.00105	0.00106	0.00104	0.00104	0.000976313	0.00094966	0.000928458	0.00094683	0.000919082	0.000904058	0.000857165	0.000870845	0.000860413	0.000869785
1994.31	0.02751	0.02053	0.01625	0.01349	0.01188	0.00968	0.0081	0.00705	0.0066	0.0056	0.00488	0.00442	0.00421	0.00363	0.00329	0.00304	0.00296	0.00259	0.0024	0.00226	0.00222	0.00199	0.00186	0.00176	0.00176	0.00161	0.00151	0.00143	0.00144	0.00136	0.00128	0.0012	0.0012	0.00117	0.00114	0.00106	0.00104	0.00102	0.00103	0.000989961	0.000953318	0.00091217	0.00092651	0.000911964	0.000913724	0.000865662	0.000856915	0.000844251	0.000868233
1999.33	0.02952	0.02225	0.0173	0.01395	0.01232	0.01024	0.00846	0.00717	0.00675	0.00584	0.00502	0.00443	0.00427	0.00377	0.00336	0.00302	0.00298	0.00267	0.00244	0.00224	0.00222	0.00204	0.00189	0.00173	0.00175	0.00164	0.00154	0.00141	0.00141	0.00136	0.00131	0.0012	0.00118	0.00115	0.00115	0.00107	0.00104	0.000993315	0.00101	0.00098847	0.00096477	0.00090784	0.00090322	0.000889327	0.000906201	0.000873001	0.000850255	0.000824649	0.000847321
2004.35	0.03154	0.02408	0.01862	0.01454	0.01272	0.01076	0.00893	0.00735	0.00684	0.00605	0.00523	0.00448	0.00429	0.00388	0.00347	0.00303	0.00296	0.00274	0.00251	0.00222	0.00219	0.00207	0.00194	0.00174	0.00173	0.00165	0.00158	0.00141	0.00138	0.00134	0.00133	0.00122	0.00117	0.00112	0.00114	0.00109	0.00105	0.000983267	0.000980958	0.000967494	0.000970147	0.000913855	0.0008894	0.000862416	0.000880299	0.000866386	0.000849529	0.000810774	0.000816396
2009.36	0.0336	0.02595	0.02016	0.01531	0.01311	0.01121	0.00946	0.00762	0.00692	0.0062	0.00547	0.00459	0.00429	0.00395	0.00361	0.00308	0.00294	0.00278	0.0026	0.00225	0.00216	0.00207	0.00199	0.00177	0.0017	0.00164	0.0016	0.00144	0.00137	0.00131	0.00133	0.00125	0.00119	0.0011	0.00112	0.00109	0.00107	0.000990421	0.000962772	0.000937419	0.000960092	0.000920749	0.00089075	0.000846593	0.000849789	0.000844203	0.00084854	0.000807476	0.000793893
2014.38	0.03585	0.0278	0.02188	0.01633	0.01356	0.01159	0.01002	0.00801	0.00704	0.00629	0.00572	0.00477	0.00431	0.00398	0.00373	0.00319	0.00293	0.00277	0.00266	0.00231	0.00216	0.00205	0.00203	0.00182	0.00169	0.00161	0.0016	0.00148	0.00139	0.00129	0.00131	0.00126	0.00121	0.00111	0.00109	0.00107	0.00107	0.00101	0.00096539	0.000915921	0.000936879	0.000918204	0.000901458	0.000849181	0.000832614	0.000817303	0.000841024	0.000810761	0.00079153
2019.4	0.03848	0.02965	0.02368	0.0176	0.01417	0.01193	0.01055	0.00848	0.00723	0.00636	0.00593	0.00499	0.00438	0.00397	0.00383	0.00331	0.00298	0.00276	0.00269	0.0024	0.00219	0.00202	0.00203	0.00187	0.00171	0.00159	0.00158	0.00151	0.00143	0.0013	0.00129	0.00125	0.00123	0.00114	0.00108	0.00104	0.00106	0.00102	0.000984324	0.00091525	0.000913059	0.000903025	0.000908491	0.000863618	0.000836982	0.00080076	0.000826012	0.000811046	0.000804499
2024.41	0.0417	0.03156	0.02551	0.01908	0.01498	0.01229	0.01102	0.009	0.00753	0.00644	0.00609	0.00524	0.00452	0.00398	0.00387	0.00344	0.00307	0.00274	0.00269	0.00248	0.00226	0.00202	0.00201	0.0019	0.00176	0.00159	0.00155	0.00151	0.00147	0.00133	0.00127	0.00122	0.00123	0.00116	0.00109	0.00103	0.00104	0.00101	0.001	0.000933377	0.000902532	0.000881968	0.000901637	0.000874386	0.000855057	0.000802435	0.000809206	0.000801402	0.000815619
2029.43	0.04576	0.03368	0.02731	0.02073	0.01605	0.01274	0.01141	0.00952	0.00794	0.00658	0.00619	0.00545	0.00473	0.00403	0.00388	0.00354	0.0032	0.00276	0.00267	0.00252	0.00235	0.00204	0.00198	0.0019	0.00182	0.00162	0.00154	0.00149	0.00148	0.00136	0.00127	0.0012	0.00121	0.00117	0.00112	0.00103	0.00102	0.000993765	0.00101	0.000955257	0.000910465	0.000867106	0.00088154	0.000868865	0.000868883	0.000816963	0.000798857	0.000783686	0.000809653
2034.45	0.05084	0.0362	0.02911	0.02246	0.01737	0.01337	0.01177	0.00999	0.00844	0.00683	0.00627	0.00562	0.00498	0.00414	0.00388	0.0036	0.00334	0.00283	0.00266	0.00253	0.00242	0.00211	0.00197	0.00188	0.00186	0.00167	0.00155	0.00146	0.00147	0.00139	0.0013	0.00119	0.00118	0.00116	0.00114	0.00105	0.00101	0.000969561	0.000990062	0.000963258	0.000929295	0.00086699	0.000859516	0.000847009	0.000863898	0.000829634	0.000799185	0.00076728	0.000785798
2039.46	0.05707	0.03935	0.03099	0.02421	0.01889	0.01423	0.01214	0.01039	0.00898	0.00719	0.00636	0.00573	0.00522	0.00432	0.00391	0.00361	0.00345	0.00294	0.00268	0.00251	0.00246	0.00219	0.002	0.00185	0.00187	0.00172	0.0016	0.00145	0.00144	0.0014	0.00134	0.00121	0.00117	0.00113	0.00115	0.00107	0.00103	0.000956991	0.000961676	0.000949446	0.000943772	0.000880092	0.000849241	0.000821567	0.000839827	0.000827202	0.000806573	0.000761415	0.000758263
2044.48	0.06444	0.04335	0.03311	0.02594	0.02055	0.01535	0.0126	0.01073	0.0095	0.00764	0.00652	0.0058	0.00541	0.00455	0.004	0.0036	0.00351	0.00307	0.00275	0.00249	0.00246	0.00226	0.00206	0.00184	0.00185	0.00175	0.00165	0.00146	0.00141	0.00137	0.00136	0.00125	0.00117	0.0011	0.00113	0.00109	0.00105	0.000964674	0.000940297	0.000921229	0.000941546	0.000895446	0.000856486	0.000808718	0.00081096	0.000807674	0.000811824	0.000767393	0.000744752
2049.5	0.07282	0.04839	0.03567	0.02767	0.02227	0.01669	0.01325	0.01105	0.00996	0.00815	0.00677	0.00586	0.00555	0.00478	0.00415	0.00361	0.00353	0.00319	0.00287	0.00249	0.00243	0.0023	0.00214	0.00187	0.00182	0.00175	0.0017	0.0015	0.00141	0.00134	0.00137	0.00128	0.00121	0.0011	0.0011	0.00108	0.00107	0.000988186	0.00094022	0.000896513	0.000921948	0.000900216	0.000874552	0.0008161	0.000795733	0.000781923	0.000807044	0.00077716	0.000752292
2054.52	0.08194	0.05455	0.03891	0.0295	0.02397	0.01821	0.01413	0.01141	0.01033	0.00865	0.00714	0.00598	0.00563	0.00499	0.00436	0.00368	0.00352	0.00327	0.003	0.00255	0.00241	0.00231	0.00222	0.00194	0.00181	0.00173	0.00171	0.00155	0.00145	0.00133	0.00135	0.0013	0.00124	0.00113	0.00108	0.00106	0.00107	0.00101	0.000962113	0.000891697	0.00089681	0.000888904	0.000888841	0.000837036	0.000803324	0.000765988	0.000791953	0.0007795	0.000771657
2059.53	0.09139	0.06182	0.04306	0.03159	0.02564	0.01982	0.01527	0.01191	0.01065	0.00911	0.0076	0.00618	0.00568	0.00513	0.0046	0.00381	0.00352	0.00331	0.00312	0.00265	0.00243	0.00229	0.00226	0.00202	0.00183	0.0017	0.0017	0.0016	0.0015	0.00134	0.00132	0.00129	0.00127	0.00116	0.00109	0.00103	0.00105	0.00102	0.000992279	0.000910579	0.000882672	0.000867631	0.000887301	0.000855135	0.000826943	0.000769596	0.000774652	0.000768987	0.000784589
2064.55	0.10068	0.07003	0.04829	0.03414	0.02732	0.02145	0.01665	0.01262	0.01097	0.00948	0.00811	0.0065	0.00576	0.00522	0.00482	0.004	0.00357	0.0033	0.00319	0.00278	0.00249	0.00227	0.00227	0.0021	0.00189	0.0017	0.00167	0.00162	0.00155	0.00138	0.00131	0.00126	0.00127	0.0012	0.00112	0.00103	0.00103	0.00101	0.00101	0.000941584	0.000889595	0.000850332	0.000869268	0.000855959	0.000848543	0.000789099	0.000765961	0.000750594	0.000777994
2069.57	0.10924	0.07891	0.05467	0.03741	0.02914	0.02303	0.0182	0.01356	0.01136	0.00978	0.00862	0.00692	0.00591	0.00526	0.00499	0.00422	0.00369	0.0033	0.00322	0.0029	0.0026	0.00227	0.00225	0.00213	0.00197	0.00173	0.00165	0.00161	0.00159	0.00144	0.00132	0.00124	0.00125	0.00121	0.00116	0.00105	0.00101	0.000986106	0.00101	0.000965149	0.00091412	0.000849312	0.000846312	0.000837399	0.000851517	0.00080981	0.000771347	0.000736215	0.000754072
2074.58	0.11654	0.08802	0.06217	0.0416	0.03126	0.02459	0.01984	0.01475	0.01191	0.01005	0.00907	0.0074	0.00618	0.00532	0.0051	0.00445	0.00388	0.00333	0.00321	0.00299	0.00274	0.00233	0.00222	0.00213	0.00205	0.0018	0.00166	0.00158	0.00158	0.00148	0.00136	0.00124	0.00122	0.0012	0.00119	0.00108	0.00102	0.00096554	0.000983394	0.000966426	0.00094118	0.000866612	0.000834418	0.000811445	0.000832409	0.000816124	0.000786452	0.000735661	0.000728715
2079.6	0.12208	0.09689	0.07059	0.04688	0.03394	0.02618	0.02149	0.01615	0.0127	0.01037	0.00944	0.00789	0.00656	0.00544	0.00516	0.00462	0.00411	0.00342	0.00321	0.00304	0.00286	0.00243	0.00223	0.00211	0.00209	0.00188	0.00171	0.00156	0.00156	0.0015	0.00142	0.00127	0.00121	0.00117	0.00119	0.00112	0.00105	0.000964911	0.000955803	0.000945072	0.000953787	0.000892142	0.000842868	0.000796063	0.000803493	0.000802403	0.000799728	0.000748965	0.000719547
2084.62	0.12548	0.10497	0.07962	0.0533	0.0374	0.02795	0.0231	0.01767	0.01374	0.01082	0.00975	0.00835	0.00703	0.00566	0.00521	0.00474	0.00434	0.00358	0.00324	0.00304	0.00293	0.00256	0.00229	0.00208	0.0021	0.00195	0.00179	0.00157	0.00153	0.00149	0.00146	0.00132	0.00123	0.00114	0.00117	0.00113	0.00109	0.000988514	0.000944673	0.000915805	0.000944231	0.000910039	0.000867531	0.000802817	0.000784502	0.000777102	0.000800542	0.00076591	0.00073268
2089.63	0.1265	0.11174	0.08882	0.0608	0.04188	0.03013	0.02469	0.01924	0.01503	0.01148	0.01004	0.00872	0.00753	0.00599	0.00531	0.0048	0.00453	0.00379	0.00334	0.00302	0.00296	0.00267	0.00239	0.0021	0.00208	0.00198	0.00187	0.00162	0.00152	0.00146	0.00148	0.00137	0.00127	0.00115	0.00115	0.00113	0.00112	0.00103	0.000960593	0.000899332	0.000919457	0.000909154	0.000893263	0.000828732	0.000789202	0.000757275	0.000787013	0.000773309	0.000758052
2094.65	0.12506	0.11675	0.09766	0.06918	0.0475	0.03294	0.02634	0.02079	0.01651	0.0124	0.0104	0.00902	0.00801	0.00642	0.00549	0.00484	0.00465	0.00402	0.00351	0.00304	0.00295	0.00276	0.00252	0.00216	0.00206	0.00197	0.00192	0.00169	0.00156	0.00144	0.00147	0.0014	0.00133	0.00118	0.00113	0.0011	0.00112	0.00106	0.000997863	0.00090935	0.000897046	0.000890743	0.000903897	0.00085798	0.000815934	0.000757153	0.000767889	0.000764749	0.000776683
2099.67	0.12125	0.11964	0.1056	0.07807	0.05429	0.03664	0.02823	0.02229	0.01809	0.01356	0.01091	0.00928	0.00842	0.0069	0.00579	0.00491	0.00471	0.00422	0.00372	0.00311	0.00294	0.00279	0.00264	0.00227	0.00206	0.00195	0.00194	0.00177	0.00163	0.00145	0.00144	0.0014	0.00137	0.00124	0.00114	0.00108	0.00109	0.00107	0.00104	0.000943751	0.000894248	0.000868196	0.000893187	0.000872285	0.000848477	0.000778444	0.000756881	0.000745664	0.000774474
2104.68	0.11533	0.12021	0.11211	0.08702	0.06214	0.0414	0.03059	0.02378	0.01968	0.01493	0.01166	0.00958	0.00874	0.00737	0.0062	0.00505	0.00474	0.00436	0.00395	0.00325	0.00296	0.00278	0.00272	0.0024	0.00212	0.00193	0.00192	0.00183	0.00171	0.0015	0.00142	0.00137	0.00138	0.00129	0.00118	0.00108	0.00107	0.00105	0.00106	0.000985539	0.00091695	0.000858779	0.000869373	0.000863159	0.000866637	0.000808869	0.000763193	0.00072989	0.000752508
2109.7	0.10768	0.11842	0.11674	0.0955	0.0708	0.04733	0.03367	0.02541	0.02121	0.01642	0.01266	0.01	0.009	0.00778	0.00667	0.00531	0.0048	0.00443	0.00414	0.00346	0.00305	0.00277	0.00275	0.00251	0.00222	0.00195	0.00189	0.00184	0.00178	0.00158	0.00143	0.00135	0.00136	0.00132	0.00124	0.00111	0.00106	0.00103	0.00105	0.00101	0.000955543	0.000872559	0.000850242	0.000837826	0.000859575	0.000829982	0.000784805	0.00073001	0.0007265
2114.72	0.09876	0.11439	0.11917	0.10296	0.07986	0.05439	0.03771	0.02736	0.02271	0.01793	0.01391	0.01063	0.00926	0.00811	0.00716	0.00568	0.00494	0.00447	0.00427	0.00368	0.00322	0.00279	0.00274	0.00258	0.00235	0.00202	0.00189	0.00183	0.00181	0.00165	0.00149	0.00135	0.00133	0.00131	0.00129	0.00116	0.00108	0.00101	0.00103	0.00101	0.000990426	0.000905591	0.000851766	0.000814917	0.000833134	0.000829195	0.000809274	0.000748269	0.00071582
2119.73	0.08908	0.10838	0.11922	0.10889	0.08883	0.06243	0.04291	0.02989	0.02424	0.0194	0.01535	0.01151	0.00962	0.00835	0.00759	0.00613	0.0052	0.00451	0.00433	0.00389	0.00343	0.00287	0.00273	0.0026	0.00247	0.00213	0.00193	0.0018	0.0018	0.00171	0.00156	0.00138	0.00132	0.00128	0.0013	0.00121	0.00113	0.00102	0.000998973	0.000988426	0.001	0.000941825	0.000877603	0.000812618	0.000806394	0.000808215	0.000821784	0.000774505	0.000729874
2124.75	0.07914	0.10079	0.11689	0.11285	0.09715	0.07111	0.04933	0.03325	0.02598	0.0208	0.01688	0.01264	0.01017	0.00859	0.00794	0.0066	0.00557	0.00462	0.00437	0.00403	0.00366	0.00302	0.00275	0.00259	0.00255	0.00226	0.00202	0.00179	0.00177	0.00172	0.00164	0.00145	0.00134	0.00125	0.00129	0.00124	0.00118	0.00105	0.000994446	0.000958796	0.000991072	0.000962749	0.000916265	0.000836879	0.000799647	0.000782354	0.000815165	0.000792739	0.000761328
2129.77	0.06939	0.09206	0.11234	0.11457	0.10427	0.08001	0.05689	0.03767	0.02818	0.0222	0.01842	0.01399	0.01096	0.00888	0.00821	0.00703	0.00602	0.00483	0.00441	0.00411	0.00385	0.00323	0.00284	0.00257	0.00258	0.00237	0.00215	0.00183	0.00175	0.0017	0.00169	0.00153	0.00139	0.00126	0.00126	0.00124	0.00122	0.00111	0.00102	0.000947097	0.000963601	0.000958932	0.000947908	0.000877217	0.000821425	0.000771079	0.000795167	0.000792049	0.000790886
2134.78	0.06023	0.08269	0.10586	0.11391	0.10969	0.08859	0.06537	0.04326	0.03109	0.02373	0.0199	0.01545	0.01203	0.00934	0.00845	0.00739	0.0065	0.00516	0.00453	0.00414	0.00397	0.00344	0.003	0.0026	0.00256	0.00243	0.00227	0.00192	0.00177	0.00167	0.0017	0.00159	0.00147	0.0013	0.00124	0.00121	0.00123	0.00116	0.00108	0.000967429	0.000943038	0.00093634	0.000956626	0.000912884	0.000862797	0.000785682	0.000777283	0.000774344	0.000800341
2139.8	0.05192	0.07316	0.09789	0.11093	0.113	0.0963	0.07437	0.05006	0.03498	0.02562	0.02134	0.01694	0.01332	0.01003	0.00873	0.00765	0.00694	0.00559	0.00476	0.00418	0.00403	0.00363	0.00321	0.0027	0.00255	0.00244	0.00235	0.00205	0.00185	0.00166	0.00168	0.00162	0.00155	0.00137	0.00125	0.00119	0.00121	0.00118	0.00113	0.00102	0.000948388	0.000913388	0.00094065	0.000925642	0.000902558	0.000821861	0.000776953	0.000753671	0.000785032
2144.82	0.04465	0.0639	0.08889	0.10582	0.11397	0.10261	0.08341	0.0579	0.04005	0.02814	0.02283	0.01838	0.01478	0.01099	0.00915	0.00787	0.0073	0.00605	0.0051	0.00427	0.00405	0.00376	0.00343	0.00286	0.00258	0.00242	0.00239	0.00217	0.00196	0.0017	0.00165	0.00161	0.00159	0.00145	0.00131	0.00119	0.00118	0.00117	0.00116	0.00107	0.000984644	0.00091028	0.000914062	0.000911287	0.00092017	0.000861925	0.000799391	0.000747293	0.000757323
2149.83	0.03848	0.05526	0.07937	0.09895	0.11253	0.10707	0.09189	0.06649	0.04638	0.03156	0.02455	0.01975	0.01628	0.01219	0.0098	0.0081	0.00756	0.0065	0.00553	0.00446	0.00409	0.00382	0.00361	0.00308	0.00267	0.00241	0.00238	0.00226	0.00209	0.0018	0.00165	0.00158	0.00159	0.00151	0.00139	0.00122	0.00117	0.00114	0.00116	0.00111	0.00104	0.000936869	0.000898775	0.000882767	0.000908533	0.000885411	0.000835664	0.000764292	0.000738739
2154.85	0.0334	0.04749	0.06981	0.09074	0.10878	0.10934	0.09924	0.07539	0.05389	0.03609	0.02677	0.02112	0.01774	0.01356	0.01073	0.00846	0.00776	0.00687	0.006	0.00477	0.0042	0.00384	0.00373	0.00329	0.00284	0.00245	0.00236	0.00229	0.00219	0.00192	0.0017	0.00156	0.00157	0.00153	0.00146	0.00129	0.00119	0.00112	0.00114	0.00112	0.00109	0.000986253	0.000911461	0.000862861	0.000878761	0.000881695	0.000867761	0.000799178	0.000745894
2159.87	0.0293	0.04075	0.06063	0.08171	0.10298	0.10926	0.10491	0.08406	0.06235	0.04187	0.02976	0.02266	0.01912	0.015	0.01191	0.00901	0.008	0.00714	0.00644	0.00519	0.00442	0.00387	0.00379	0.00346	0.00305	0.00257	0.00237	0.00228	0.00224	0.00204	0.0018	0.00159	0.00154	0.00151	0.00151	0.00137	0.00125	0.00112	0.00111	0.0011	0.00111	0.00104	0.000953216	0.000870677	0.000853993	0.0008569	0.000879703	0.000834811	0.000779427
2164.88	0.02604	0.03508	0.05218	0.07236	0.09553	0.10683	0.10848	0.09192	0.07136	0.04888	0.03381	0.02459	0.02047	0.01642	0.01328	0.00983	0.00835	0.00735	0.00679	0.00565	0.00477	0.00397	0.0038	0.00356	0.00327	0.00275	0.00244	0.00226	0.00224	0.00212	0.00193	0.00167	0.00155	0.00148	0.00152	0.00143	0.00133	0.00117	0.0011	0.00107	0.0011	0.00107	0.00101	0.000909988	0.000855799	0.000830806	0.000867835	0.00085301	0.000823151
2169.9	0.02345	0.03044	0.04467	0.06315	0.08691	0.10225	0.10966	0.09839	0.0804	0.05693	0.03911	0.02722	0.02193	0.01776	0.01474	0.01092	0.00893	0.00756	0.00704	0.00609	0.00521	0.00419	0.00384	0.0036	0.00344	0.00296	0.00259	0.00227	0.00222	0.00215	0.00204	0.00178	0.0016	0.00146	0.00149	0.00145	0.0014	0.00125	0.00114	0.00105	0.00107	0.00107	0.00105	0.000966389	0.000891223	0.000825412	0.000843789	0.000846244	0.000854067
2174.92	0.02136	0.02674	0.03822	0.05448	0.07764	0.09582	0.10838	0.10299	0.08886	0.06568	0.0457	0.03083	0.02374	0.01903	0.01619	0.01221	0.00978	0.00787	0.00724	0.00646	0.00567	0.00452	0.00396	0.00361	0.00355	0.00317	0.00279	0.00234	0.00221	0.00213	0.00212	0.0019	0.00171	0.0015	0.00146	0.00144	0.00143	0.00132	0.00121	0.00108	0.00105	0.00105	0.00107	0.00102	0.000948115	0.000851835	0.000828034	0.000822975	0.000856943
2179.93	0.01962	0.02381	0.03287	0.04664	0.06823	0.08799	0.10474	0.10537	0.09612	0.07464	0.05349	0.03563	0.02618	0.02037	0.01756	0.01361	0.01089	0.00838	0.00745	0.00672	0.00609	0.00494	0.00419	0.00365	0.00358	0.00332	0.00301	0.00249	0.00226	0.0021	0.00214	0.002	0.00183	0.00158	0.00146	0.00141	0.00143	0.00137	0.00129	0.00114	0.00106	0.00102	0.00105	0.00104	0.001	0.000903267	0.000837685	0.00080312	0.00083428
2184.95	0.01809	0.02151	0.02855	0.03981	0.05912	0.07925	0.099	0.10535	0.10165	0.08323	0.06218	0.04174	0.02956	0.02197	0.01887	0.01502	0.01222	0.00915	0.00778	0.00692	0.00642	0.0054	0.00455	0.00378	0.0036	0.00339	0.00319	0.0027	0.00238	0.00211	0.00212	0.00204	0.00194	0.0017	0.00152	0.00139	0.0014	0.00138	0.00135	0.00122	0.0011	0.00102	0.00102	0.00102	0.00103	0.000958285	0.000875838	0.000806166	0.000805334
2189.97	0.01669	0.01965	0.02514	0.03406	0.05069	0.07012	0.09158	0.10293	0.10499	0.09084	0.07132	0.04911	0.03415	0.02412	0.02021	0.01636	0.01365	0.0102	0.00832	0.00711	0.00665	0.00581	0.00499	0.00404	0.00364	0.00341	0.00331	0.00291	0.00257	0.00219	0.0021	0.00203	0.00201	0.00182	0.00162	0.00143	0.00138	0.00136	0.00137	0.00129	0.00118	0.00105	0.00101	0.000991318	0.00102	0.000992825	0.000928964	0.00083907	0.000794661
2194.98	0.01535	0.0181	0.02247	0.02938	0.04318	0.06106	0.08299	0.09829	0.10589	0.0969	0.08032	0.05749	0.04007	0.02715	0.02182	0.0176	0.01507	0.01147	0.00914	0.0074	0.00682	0.00613	0.00544	0.0044	0.00379	0.00342	0.00335	0.00309	0.00279	0.00235	0.00212	0.00201	0.00201	0.00191	0.00174	0.00151	0.00139	0.00133	0.00136	0.00133	0.00126	0.00112	0.00102	0.000969059	0.000988554	0.000994096	0.00097421	0.000891369	0.000817092
2200	0.01405	0.01672	0.02038	0.02567	0.03675	0.0525	0.07377	0.09179	0.10429	0.10092	0.08854	0.06647	0.04731	0.03131	0.02399	0.01885	0.0164	0.01286	0.01023	0.0079	0.00702	0.00636	0.00584	0.00484	0.00405	0.00349	0.00336	0.00319	0.00299	0.00255	0.00222	0.002	0.00199	0.00194	0.00186	0.00163	0.00146	0.00132	0.00133	0.00132	0.00131	0.0012	0.00108	0.000979891	0.000960822	0.000968509	0.000992592	0.000940679	0.00086828
[truncated: 42 more columns]

## Sheet: Figure 1d
Wavelength	F3A_2, 4.34	Smooth		Wavelength	R1	RN
nm				nm	A/W	A/W
975	0.08395	0.08401		700	0.0747	0.1111
976	0.08363	0.08389		705.017	0.07774	0.11493
977	0.08369	0.08377		710.033	0.07997	0.11887
978	0.08376	0.08365		715.05	0.08156	0.12291
979	0.08396	0.08353		720.067	0.08226	0.12706
980	0.08429	0.08341		725.084	0.08167	0.1314
981	0.08462	0.0833		730.1	0.08012	0.13604
982	0.08431	0.08318		735.117	0.07813	0.14109
983	0.08281	0.08307		740.134	0.07546	0.14664
984	0.08133	0.08295		745.15	0.07225	0.15271
985	0.08033	0.08284		750.167	0.06926	0.15924
986	0.08137	0.08273		755.184	0.06642	0.16608
987	0.08239	0.08261		760.201	0.06363	0.17302
988	0.08335	0.0825		765.217	0.06152	0.17983
989	0.08337	0.08238		770.234	0.05991	0.18627
990	0.08339	0.08226		775.251	0.05863	0.1921
991	0.08341	0.08215		780.268	0.05817	0.19713
992	0.08213	0.08203		785.284	0.05813	0.20114
993	0.08067	0.08192		790.301	0.05855	0.20387
994	0.07922	0.08181		795.318	0.0597	0.20505
995	0.07995	0.0817		800.334	0.06108	0.20439
996	0.08153	0.0816		805.351	0.06307	0.20173
997	0.08305	0.0815		810.368	0.06542	0.19712
998	0.08329	0.08141		815.385	0.06806	0.19086
999	0.08253	0.08133		820.401	0.07123	0.18337
1000	0.08177	0.08126		825.418	0.07451	0.17513
1001	0.08121	0.0812		830.435	0.07838	0.16653
1002	0.08096	0.08114		835.452	0.0825	0.15806
1003	0.08071	0.08108		840.468	0.08728	0.15026
1004	0.08042	0.08104		845.485	0.09264	0.1436
1005	0.07998	0.08099		850.502	0.09881	0.13827
1006	0.07955	0.08093		855.518	0.10579	0.13436
1007	0.07921	0.08087		860.535	0.11329	0.13209
1008	0.07994	0.0808		865.552	0.12075	0.13192
1009	0.08065	0.08071		870.569	0.12678	0.13423
1010	0.08135	0.08062		875.585	0.12978	0.13929
1011	0.0816	0.08052		880.602	0.12806	0.14764
1012	0.08181	0.08043		885.619	0.12142	0.16018
1013	0.08201	0.08035		890.635	0.11088	0.17779
1014	0.08148	0.08028		895.652	0.09869	0.20111
1015	0.08071	0.08022		900.669	0.08658	0.23082
1016	0.07996	0.08015		905.686	0.07585	0.26681
1017	0.07964	0.08008		910.702	0.06681	0.30627
1018	0.07961	0.08		915.719	0.05955	0.34315
1019	0.07959	0.0799		920.736	0.05383	0.36896
1020	0.0795	0.0798		925.753	0.04939	0.375
1021	0.07933	0.07969		930.769	0.04608	0.35924
1022	0.07917	0.07958		935.786	0.04356	0.32775
1023	0.07912	0.07946		940.803	0.04189	0.28862
1024	0.07939	0.07934		945.819	0.04067	0.24954
1025	0.07965	0.07923		950.836	0.04013	0.2145
1026	0.0798	0.07912		955.853	0.03993	0.18436
1027	0.07918	0.07903		960.87	0.04022	0.15972
1028	0.07856	0.07894		965.886	0.04091	0.1394
1029	0.07795	0.07886		970.903	0.04187	0.12284
1030	0.07811	0.07879		975.92	0.04338	0.1095
1031	0.0783	0.07873		980.936	0.04507	0.09834
1032	0.07849	0.07867		985.953	0.04731	0.08945
1033	0.07867	0.07862		990.97	0.04991	0.08193
1034	0.07885	0.07856		995.987	0.05287	0.07586
1035	0.07902	0.07851		1001	0.05654	0.07086
1036	0.07885	0.07845		1006.02	0.06051	0.06668
1037	0.07849	0.07838		1011.04	0.06525	0.06347
1038	0.07813	0.07831		1016.05	0.07076	0.06068
1039	0.07794	0.07823		1021.07	0.07684	0.05877
1040	0.07792	0.07815		1026.09	0.08418	0.05711
1041	0.0779	0.07807		1031.1	0.09247	0.05622
1042	0.078	0.07798		1036.12	0.10191	0.05554
1043	0.07832	0.0779		1041.14	0.11318	0.05554
1044	0.07864	0.07781		1046.15	0.1258	0.05577
1045	0.07883	0.07773		1051.17	0.14023	0.05665
1046	0.07839	0.07764		1056.19	0.15689	0.05783
1047	0.07796	0.07755		1061.2	0.17487	0.05968
1048	0.07752	0.07745		1066.22	0.19419	0.06192
1049	0.07691	0.07735		1071.24	0.21423	0.06496
1050	0.07631	0.07725		1076.25	0.23254	0.06852
1051	0.07571	0.07714		1081.27	0.24749	0.07313
1052	0.0761	0.07703		1086.29	0.25728	0.07844
1053	0.07663	0.07691		1091.3	0.25924	0.08521
1054	0.07716	0.07679		1096.32	0.253	0.09297
1055	0.07727	0.07668		1101.34	0.24026	0.10278
1056	0.07722	0.07658		1106.35	0.22232	0.11408
1057	0.07717	0.07649		1111.37	0.20138	0.12816
1058	0.07687	0.0764		1116.39	0.18034	0.14444
1059	0.07639	0.07633		1121.4	0.16036	0.16404
1060	0.07591	0.07627		1126.42	0.14172	0.18642
1061	0.0756	0.07621		1131.44	0.12535	0.21131
1062	0.07552	0.07616		1136.45	0.11144	0.23771
1063	0.07544	0.07611		1141.47	0.09921	0.26213
1064	0.07542	0.07606		1146.49	0.08865	0.28207
1065	0.07554	0.07601		1151.51	0.07995	0.29188
1066	0.07566	0.07595		1156.52	0.07251	0.28985
1067	0.0758	0.07589		1161.54	0.06592	0.27569
1068	0.07615	0.07583		1166.56	0.06043	0.25196
1069	0.0765	0.07576		1171.57	0.0559	0.22422
1070	0.07685	0.07569		1176.59	0.05181	0.19507
1071	0.07623	0.07562		1181.61	0.04821	0.16809
1072	0.07556	0.07555		1186.62	0.04532	0.14429
1073	0.07489	0.07548		1191.64	0.04283	0.12351
1074	0.07507	0.0754		1196.66	0.04047	0.10651
1075	0.07546	0.07532		1201.67	0.03848	0.092
1076	0.07584	0.07523		1206.69	0.03693	0.08
1077	0.07584	0.07513		1211.71	0.03551	0.07021
1078	0.07564	0.07502		1216.72	0.03413	0.0617
1079	0.07543	0.0749		1221.74	0.03306	0.05486
1080	0.07509	0.07478		1226.76	0.03226	0.04899
1081	0.0746	0.07464		1231.77	0.03147	0.04389
1082	0.07412	0.0745		1236.79	0.0307	0.03981
1083	0.07381	0.07435		1241.81	0.03019	0.03609
1084	0.07381	0.0742		1246.82	0.02986	0.03294
1085	0.07382	0.07404		1251.84	0.02951	0.03036
1086	0.07384	0.07389		1256.86	0.02917	0.02789
1087	0.07388	0.07373		1261.87	0.02903	0.02589
1088	0.07393	0.07357		1266.89	0.02906	0.02417
1089	0.07396	0.07341		1271.91	0.02906	0.02249
1090	0.07359	0.07325		1276.92	0.02905	0.02118
1091	0.07321	0.07309		1281.94	0.02921	0.01999
1092	0.07284	0.07293		1286.96	0.02956	0.01883
1093	0.07253	0.07278		1291.97	0.02991	0.01796
1094	0.07224	0.07264		1296.99	0.03023	0.01713
1095	0.07195	0.0725		1302.01	0.03068	0.01631
1096	0.07204	0.07235		1307.02	0.03135	0.01574
1097	0.07227	0.07221		1312.04	0.03209	0.01517
1098	0.07249	0.07207		1317.06	0.03281	0.01459
1099	0.07228	0.07193		1322.07	0.03362	0.01423
1100	0.07176	0.07179		1327.09	0.03467	0.01386
1101	0.07125	0.07165		1332.11	0.0359	0.01346
1102	0.07101	0.07152		1337.12	0.03718	0.01324
1103	0.07115	0.07139		1342.14	0.03854	0.01303
1104	0.07128	0.07126		1347.16	0.04012	0.01277
1105	0.07133	0.07113		1352.17	0.042	0.01267
1106	0.07116	0.07101		1357.19	0.04411	0.01261
1107	0.071	0.07088		1362.21	0.04636	0.01247
1108	0.07083	0.07074		1367.22	0.04885	0.01245
1109	0.07064	0.0706		1372.24	0.05173	0.01253
1110	0.07044	0.07045		1377.26	0.05507	0.01252
1111	0.07026	0.07029		1382.27	0.05881	0.01257
1112	0.07031	0.07013		1387.29	0.06293	0.01277
1113	0.07037	0.06995		1392.31	0.06757	0.0129
1114	0.07043	0.06977		1397.32	0.07293	0.01304
1115	0.07008	0.06958		1402.34	0.07913	0.01333
1116	0.06965	0.06939		1407.36	0.08615	0.01364
1117	0.06922	0.06918		1412.37	0.09407	0.01389
1118	0.06907	0.06898		1417.39	0.10309	0.01426
1119	0.06904	0.06878		1422.41	0.11348	0.01476
1120	0.06901	0.06857		1427.42	0.12544	0.01519
1121	0.06872	0.06837		1432.44	0.13907	0.01566
1122	0.06823	0.06817		1437.46	0.15443	0.01632
1123	0.06775	0.06797		1442.47	0.17162	0.01703
1124	0.06732	0.06777		1447.49	0.19075	0.01767
1125	0.06695	0.06757		1452.51	0.21168	0.01847
1126	0.06659	0.06737		1457.53	0.23393	0.01948
1127	0.06635	0.06716		1462.54	0.25657	0.02046
1128	0.06645	0.06695		1467.56	0.27835	0.02146
1129	0.06656	0.06673		1472.58	0.29768	0.02273
1130	0.06665	0.06652		1477.59	0.31284	0.02421
1131	0.0666	0.0663		1482.61	0.32223	0.02563
1132	0.06654	0.06609		1487.63	0.32475	0.02718
1133	0.06648	0.06587		1492.64	0.32012	0.02913
1134	0.06628	0.06566		1497.66	0.30903	0.03129
1135	0.06607	0.06545		1502.68	0.29289	0.03343
1136	0.06587	0.06524		1507.69	0.27342	0.03582
1137	0.06538	0.06503		1512.71	0.25226	0.0388
1138	0.06484	0.06482		1517.73	0.2307	0.04208
1139	0.06429	0.06461		1522.74	0.20966	0.0454
1140	0.06406	0.06439		1527.76	0.18973	0.04914
1141	0.06399	0.06416		1532.78	0.17121	0.0538
1142	0.06392	0.06394		1537.79	0.15424	0.05905
1143	0.06365	0.06371		1542.81	0.13879	0.0645
1144	0.06322	0.06348		1547.83	0.12478	0.07071
1145	0.06279	0.06324		1552.84	0.11207	0.07853
1146	0.06254	0.06302		1557.86	0.10054	0.0878
1147	0.06259	0.0628		1562.88	0.09008	0.09795
1148	0.06264	0.06258		1567.89	0.08058	0.10978
1149	0.06259	0.06238		1572.91	0.07192	0.12504
1150	0.06219	0.06218		1577.93	0.06401	0.14439
1151	0.0618	0.06199		1582.94	0.05679	0.16716
1152	0.06144	0.06181		1587.96	0.05024	0.19396
1153	0.06143	0.06164		1592.98	0.04433	0.22724
1154	0.06143	0.06148		1597.99	0.03902	0.26662
1155	0.06143	0.06133		1603.01	0.03426	0.3036
1156	0.06116	0.06118		1608.03	0.02999	0.32331
1157	0.06088	0.06104		1613.04	0.0262	0.31398
1158	0.0606	0.06091		1618.06	0.02286	0.27581
1159	0.06048	0.06078		1623.08	0.01996	0.22104
1160	0.0604	0.06066		1628.09	0.01745	0.16559
1161	0.06033	0.06054		1633.11	0.01531	0.12023
1162	0.06024	0.06043		1638.13	0.01346	0.08757
1163	0.06016	0.06031		1643.14	0.01186	0.06498
1164	0.06007	0.06021		1648.16	0.0105	0.04892
1165	0.06	0.0601		1653.18	0.00934	0.0372
1166	0.05995	0.06		1658.19	0.00837	0.02876
1167	0.0599	0.05989		1663.21	0.00756	0.02283
1168	0.05987	0.0598		1668.23	0.00689	0.01857
1169	0.05987	0.0597		1673.24	0.00633	0.01531
1170	0.05988	0.05961		1678.26	0.00584	0.01273
1171	0.05983	0.05952		1683.28	0.00542	0.01073
1172	0.05961	0.05943		1688.29	0.00507	0.00924
1173	0.05938	0.05935		1693.31	0.00478	0.0081
1174	0.05917	0.05926		1698.33	0.00455	0.00717
1175	0.05902	0.05918		1703.34	0.00437	0.00636
1176	0.05888	0.05909		1708.36	0.00421	0.00569
1177	0.05873	0.059		1713.38	0.00407	0.00517
1178	0.05871	0.05891		1718.39	0.00395	0.00475
1179	0.05869	0.05881		1723.41	0.00383	0.0044
1180	0.05868	0.05871		1728.43	0.00374	0.00407
1181	0.05866	0.0586		1733.44	0.00367	0.00377
1182	0.05864	0.0585		1738.46	0.00363	0.00352
1183	0.05862	0.05839		1743.48	0.0036	0.00333
1184	0.0585	0.05829		1748.49	0.00357	0.00316
1185	0.05834	0.0582		1753.51	0.00354	0.003
1186	0.05817	0.0581		1758.53	0.0035	0.00284
1187	0.05809	0.05802		1763.55	0.00346	0.00269
1188	0.05808	0.05793		1768.56	0.00343	0.00258
1189	0.05807	0.05785		1773.58	0.00342	0.00248
1190	0.05789	0.05777		1778.6	0.00343	0.00239
1191	0.05746	0.05769		1783.61	0.00345	0.00229
1192	0.05703	0.0576		1788.63	0.00346	0.0022
1193	0.05676	0.05752		1793.65	0.00345	0.00211
1194	0.05691	0.05744		1798.66	0.00343	0.00205
1195	0.05706	0.05735		1803.68	0.00341	0.00199
1196	0.0572	0.05727		1808.7	0.0034	0.00193
1197	0.05736	0.0572		1813.71	0.00341	0.00187
1198	0.05752	0.05713		1818.73	0.00344	0.0018
1199	0.05767	0.05707		1823.75	0.00347	0.00175
1200	0.0573	0.05702		1828.76	0.00351	0.0017
1201	0.05693	0.05698		1833.78	0.00352	0.00167
1202	0.05655	0.05694		1838.8	0.00351	0.00163
1203	0.05653	0.05691		1843.81	0.0035	0.00158
1204	0.05657	0.05689		1848.83	0.00348	0.00153
1205	0.05661	0.05687		1853.85	0.00349	0.00149
1206	0.05663	0.05685		1858.86	0.00352	0.00146
1207	0.05664	0.05684		1863.88	0.00358	0.00143
1208	0.05665	0.05682		1868.9	0.00364	0.00141
1209	0.05666	0.0568		1873.91	0.00368	0.00138
1210	0.05668	0.05678		1878.93	0.00371	0.00134
1211	0.05671	0.05676		1883.95	0.0037	0.00131
1212	0.05677	0.05673		1888.96	0.00369	0.00128
1213	0.05688	0.05671		1893.98	0.00368	0.00126
1214	0.05699	0.05669		1899	0.00371	0.00125
1215	0.05702	0.05667		1904.01	0.00376	0.00123
1216	0.0569	0.05666		1909.03	0.00384	0.0012
1217	0.05677	0.05663		1914.05	0.00394	0.00117
1218	0.05669	0.05661		1919.06	0.00401	0.00114
1219	0.05677	0.05659		1924.08	0.00406	0.00113
1220	0.05685	0.05656		1929.1	0.00407	0.00113
1221	0.0569	0.05654		1934.11	0.00407	0.00112
1222	0.05656	0.05652		1939.13	0.00407	0.0011
1223	0.05621	0.0565		1944.15	0.0041	0.00108
1224	0.05587	0.05649		1949.16	0.00417	0.00105
1225	0.05605	0.05648		1954.18	0.00429	0.00103
1226	0.05627	0.05648		1959.2	0.00443	0.00103
1227	0.05649	0.05648		1964.21	0.00457	0.00103
1228	0.05634	0.05648		1969.23	0.00468	0.00103
1229	0.0561	0.05648		1974.25	0.00475	0.00102
1230	0.05586	0.05649		1979.26	0.00478	0.000992123
1231	0.05596	0.05649		1984.28	0.0048	0.000967339
1232	0.05622	0.05649		1989.3	0.00483	0.000955033
1233	0.05648	0.05649		1994.31	0.00491	0.000958712
1234	0.0567	0.0565		1999.33	0.00505	0.000970232
1235	0.05688	0.05649		2004.35	0.00526	0.000975641
1236	0.05707	0.05649		2009.36	0.0055	0.000965529
1237	0.05716	0.05648		2014.38	0.00575	0.000942183
1238	0.05712	0.05647		2019.4	0.00596	0.000918226
1239	0.05709	0.05646		2024.41	0.00612	0.000907638
1240	0.05696	0.05643		2029.43	0.00623	0.000915616
1241	0.05662	0.05641		2034.45	0.0063	0.000934555
1242	0.05628	0.05638		2039.46	0.0064	0.000949116
1243	0.05602	0.05635		2044.48	0.00655	0.000946879
1244	0.05619	0.05631		2049.5	0.00681	0.000927169
1245	0.05635	0.05627		2054.52	0.00718	0.000901887
1246	0.0565	0.05622		2059.53	0.00764	0.000887667
1247	0.0562	0.05617		2064.55	0.00816	0.000894627
1248	0.0559	0.05612		2069.57	0.00867	0.000919292
1249	0.0556	0.05607		2074.58	0.00912	0.000946507
1250	0.05554	0.05602		2079.6	0.00949	0.000959188
1251	0.05551	0.05598		2084.62	0.0098	0.00094958
1252	0.05547	0.05593		2089.63	0.0101	0.000924665
1253	0.05566	0.0559		2094.65	0.01046	0.000902125
1254	0.05592	0.05587		2099.67	0.01098	0.000899309
1255	0.05618	0.05584		2104.68	0.01172	0.000922136
1256	0.05616	0.05582		2109.7	0.01273	0.000960947
1257	0.05599	0.05579		2114.72	0.01399	0.00099603
1258	0.05582	0.05577		2119.73	0.01543	0.00101
1259	0.05571	0.05575		2124.75	0.01698	0.000996685
1260	0.05564	0.05573		2129.77	0.01852	0.000969059
1261	0.05558	0.05572		2134.78	0.02001	0.000948378
1262	0.0556	0.05571		2139.8	0.02146	0.000953756
1263	0.05575	0.05569		2144.82	0.02296	0.000990215
1264	0.05589	0.05568		2149.83	0.02469	0.00105
1265	0.05596	0.05567		2154.85	0.02692	0.0011
1266	0.05584	0.05566		2159.87	0.02993	0.00112
1267	0.05571	0.05565		2164.88	0.03401	0.00111
1268	0.05558	0.05563		2169.9	0.03933	0.00108
1269	0.05535	0.05561		2174.92	0.04596	0.00106
1270	0.05513	0.05559		2179.93	0.05379	0.00106
1271	0.05492	0.05555		2184.95	0.06254	0.00111
1272	0.05528	0.05552		2189.97	0.07173	0.00118
1273	0.05565	0.05548		2194.98	0.08078	0.00126
1274	0.05602	0.05544		2200	0.08904	0.00131
1275	0.05592	0.05539
1276	0.05578	0.05533
1277	0.05564	0.05528
1278	0.05559	0.05522
1279	0.05556	0.05515
1280	0.05554	0.05508
1281	0.05523	0.05501
1282	0.05478	0.05493
1283	0.05432	0.05484
1284	0.05429	0.05475
1285	0.05462	0.05464
1286	0.05495	0.05452
1287	0.05495	0.0544
1288	0.0545	0.05427
1289	0.05405	0.05413
1290	0.05376	0.05399
1291	0.05383	0.05385
1292	0.0539	0.05372
1293	0.05391	0.05358
1294	0.05369	0.05345
1295	0.05347	0.05331
1296	0.05325	0.05318
1297	0.05302	0.05304
1298	0.05279	0.0529
1299	0.05257	0.05276
1300	0.05235	0.05262
1301	0.05214	0.05248
1302	0.05194	0.05234
1303	0.05201	0.0522
1304	0.05214	0.05206
1305	0.05228	0.05192
1306	0.05211	0.05178
1307	0.05183	0.05164
1308	0.05155	0.05151
1309	0.05132	0.05137
1310	0.05113	0.05123
1311	0.05094	0.05109
1312	0.05088	0.05095
1313	0.05097	0.0508
1314	0.05105	0.05065
1315	0.05092	0.0505
1316	0.05043	0.05035
1317	0.04994	0.05019
1318	0.04964	0.05002
1319	0.04986	0.04985
1320	0.05009	0.04967
1321	0.0502	0.04948
1322	0.04957	0.04928
1323	0.04895	0.04907
1324	0.04835	0.04885
1325	0.04849	0.04863
1326	0.04863	0.0484
1327	0.04876	0.04816
1328	0.04865	0.04792
1329	0.04852	0.04768
1330	0.0484	0.04744
1331	0.04758	0.0472
1332	0.0466	0.04696
1333	0.04562	0.04672
1334	0.0455	0.04648
1335	0.04575	0.04624
1336	0.046	0.046
1337	0.04584	0.04576
1338	0.04538	0.04553
1339	0.04492	0.0453
1340	0.04469	0.04508
1341	0.04473	0.04487
1342	0.04476	0.04467
1343	0.04466	0.04448
1344	0.0443	0.0443
1345	0.04395	0.04414
1346	0.04366	0.04398
1347	0.04352	0.04382
1348	0.04338	0.04366
1349	0.04326	0.0435
1350	0.0432	0.04334
1351	0.04315	0.04317
1352	0.0431	0.043
1353	0.04311	0.04283
1354	0.04312	0.04265
1355	0.04313	0.04247
1356	0.04274	0.04229
1357	0.04232	0.04211
1358	0.0419	0.04192
1359	0.04175	0.04172
1360	0.04164	0.04151
1361	0.04154	0.0413
1362	0.04125	0.04107
1363	0.04089	0.04084
1364	0.04053	0.04059
1365	0.04032	0.04032
1366	0.04019	0.04005
1367	0.04006	0.03976
1368	0.03985	0.03946
1369	0.03956	0.03914
1370	0.03927	0.03881
1371	0.03891	0.03846
1372	0.03845	0.0381
1373	0.03799	0.03772
1374	0.03761	0.03733
1375	0.03743	0.03691
1376	0.03724	0.03647
1377	0.03692	0.036
1378	0.03618	0.0355
1379	0.03541	0.03498
1380	0.03466	0.03442
1381	0.03418	0.03384
1382	0.03371	0.03323
1383	0.03323	0.03259
1384	0.03272	0.03194
1385	0.03223	0.03128
1386	0.03174	0.0306
1387	0.03074	0.02991
1388	0.02972	0.02922
1389	0.02872	0.02853
1390	0.0276	0.02784
1391	0.02648	0.02715
1392	0.02535	0.02647
1393	0.02474	0.0258
1394	0.0243	0.02513
1395	0.02388	0.02448
1396	0.02323	0.02384
1397	0.02246	0.02321
1398	0.02171	0.02261
1399	0.02128	0.02202
1400	0.02111	0.02146
1401	0.02095	0.02093
1402	0.02055	0.02043
1403	0.01985	0.01996
1404	0.01915	0.01951
1405	0.01859	0.01909
1406	0.01825	0.01869
1407	0.01793	0.01832
1408	0.01756	0.01796
1409	0.01709	0.01763
1410	0.01664	0.01732
1411	0.01623	0.01704
1412	0.01608	0.01677
1413	0.01592	0.01652
1414	0.01576	0.01629
1415	0.01552	0.01607
1416	0.01528	0.01588
1417	0.01504	0.0157
1418	0.01517	0.01553
1419	0.01531	0.01539
1420	0.01544	0.01525
1421	0.01526	0.01513
1422	0.01505	0.01501
1423	0.01483	0.01491
1424	0.01481	0.01481
1425	0.01484	0.01472
1426	0.01488	0.01464
1427	0.01466	0.01456
1428	0.01434	0.01447
1429	0.01403	0.0144
1430	0.01399	0.01432
1431	0.01411	0.01424
1432	0.01423	0.01416
1433	0.01418	0.01409
1434	0.01398	0.01401
1435	0.01378	0.01394
1436	0.0137	0.01388
1437	0.01375	0.01382
1438	0.0138	0.01376
1439	0.01378	0.01371
1440	0.01362	0.01367
1441	0.01346	0.01363
1442	0.01337	0.01359
1443	0.01341	0.01355
1444	0.01345	0.01352
1445	0.01346	0.01349
1446	0.01334	0.01346
1447	0.01321	0.01343
1448	0.01314	0.01341
1449	0.01337	0.01339
1450	0.0136	0.01337
1451	0.0138	0.01336
1452	0.01354	0.01334
1453	0.01327	0.01333
1454	0.01301	0.01333
1455	0.01305	0.01332
1456	0.0131	0.01332
1457	0.01315	0.01333
1458	0.01329	0.01334
1459	0.01343	0.01335
1460	0.01358	0.01337
1461	0.01344	0.01339
1462	0.01323	0.01342
1463	0.01303	0.01346
1464	0.0131	0.0135
1465	0.01328	0.01354
1466	0.01347	0.01359
1467	0.01352	0.01363
1468	0.01351	0.01368
1469	0.0135	0.01373
1470	0.01365	0.01377
1471	0.01392	0.01382
1472	0.01419	0.01386
1473	0.01433	0.01391
1474	0.01433	0.01395
1475	0.01434	0.014
1476	0.01431	0.01404
1477	0.01423	0.01409
1478	0.01415	0.01414
1479	0.01411	0.01419
1480	0.01413	0.01424
1481	0.01415	0.01429
1482	0.01416	0.01433
1483	0.01413	0.01437
1484	0.0141	0.01441
1485	0.01411	0.01445
1486	0.01426	0.0145
1487	0.01441	0.01456
1488	0.01457	0.01462
1489	0.01477	0.01469
1490	0.01496	0.01477
1491	0.01514	0.01485
1492	0.01501	0.01493
1493	0.01488	0.01502
1494	0.01476	0.01511
1495	0.01477	0.01519
1496	0.01478	0.01528
1497	0.01479	0.01537
1498	0.01539	0.01547
1499	0.01603	0.01556
1500	0.01667	0.01567
1501	0.01645	0.01578
1502	0.01609	0.0159
1503	0.01573	0.01602
1504	0.0157	0.01615
1505	0.01575	0.01628
1506	0.0158	0.01641
1507	0.01601	0.01655
1508	0.01628	0.01668
1509	0.01655	0.01681
1510	0.01686	0.01694
1511	0.0172	0.01707
1512	0.01754	0.01719
1513	0.01772	0.01732
1514	0.0178	0.01744
1515	0.01789	0.01757
1516	0.01795	0.01771
1517	0.018	0.01784
1518	0.01806	0.01797
1519	0.01816	0.01811
1520	0.01831	0.01823
1521	0.01846	0.01836
1522	0.01853	0.01848
1523	0.0185	0.0186
1524	0.01846	0.01872
1525	0.01851	0.01883
1526	0.01872	0.01895
1527	0.01893	0.01907
1528	0.01911	0.01919
1529	0.01925	0.01931
1530	0.01938	0.01943
1531	0.01952	0.01956
1532	0.01969	0.01968
1533	0.01985	0.01981
1534	0.02002	0.01994
1535	0.02018	0.02007
1536	0.02033	0.02019
1537	0.02048	0.02031
1538	0.02054	0.02043
1539	0.02059	0.02055
1540	0.02066	0.02066
1541	0.02082	0.02078
1542	0.02098	0.0209
1543	0.02114	0.02101
1544	0.02132	0.02113
1545	0.02151	0.02125
1546	0.02169	0.02136
1547	0.02144	0.02148
1548	0.02117	0.02159
1549	0.0209	0.02171
1550	0.02123	0.02182
1551	0.02162	0.02194
1552	0.022	0.02206
1553	0.02237	0.02218
1554	0.02272	0.02231
1555	0.02308	0.02243
1556	0.02288	0.02256
1557	0.02255	0.02269
1558	0.02221	0.02282
1559	0.02249	0.02295
1560	0.02296	0.02308
1561	0.02343	0.02322
1562	0.02363	0.02335
1563	0.02372	0.02348
1564	0.0238	0.02362
1565	0.02387	0.02375
1566	0.02391	0.02388
1567	0.02396	0.02401
1568	0.02404	0.02413
1569	0.02413	0.02426
1570	0.02422	0.02438
1571	0.02435	0.0245
1572	0.02451	0.02461
1573	0.02466	0.02472
1574	0.02489	0.02482
1575	0.02519	0.02492
1576	0.02548	0.02502
1577	0.02563	0.02511
1578	0.02562	0.0252
1579	0.02561	0.02529
1580	0.02555	0.02538
1581	0.02541	0.02547
1582	0.02528	0.02555
1583	0.02531	0.02564
1584	0.0256	0.02572
1585	0.02588	0.02581
1586	0.02603	0.02589
1587	0.02595	0.02597
1588	0.02586	0.02604
1589	0.02584	0.02612
1590	0.02597	0.02619
1591	0.0261	0.02627
1592	0.02624	0.02634
1593	0.02639	0.02642
1594	0.02654	0.0265
1595	0.02672	0.02658
1596	0.02697	0.02666
1597	0.02721	0.02674
1598	0.02736	0.02683
1599	0.02711	0.02692
1600	0.02687	0.02701
1601	0.0267	0.02711
1602	0.02688	0.0272
1603	0.02706	0.0273
1604	0.02722	0.02739
1605	0.02725	0.02748
1606	0.02729	0.02757
1607	0.02735	0.02765
1608	0.02766	0.02773
1609	0.02798	0.02781
1610	0.02827	0.02788
1611	0.02827	0.02796
1612	0.02827	0.02803
1613	0.02827	0.0281
1614	0.02845	0.02818
1615	0.02862	0.02825
1616	0.02879	0.02832
1617	0.02867	0.02839
1618	0.02855	0.02844
1619	0.02843	0.0285
1620	0.02836	0.02855
1621	0.02829	0.02859
1622	0.02822	0.02863
1623	0.02844	0.02867
1624	0.02868	0.02871
1625	0.02893	0.02876
1626	0.02899	0.0288
1627	0.02904	0.02885
1628	0.02908	0.0289
1629	0.02892	0.02895
1630	0.02873	0.029
1631	0.02854	0.02905
1632	0.02877	0.02911
1633	0.02907	0.02916
1634	0.02937	0.02921
1635	0.02947	0.02925
1636	0.02955	0.0293
1637	0.02962	0.02934
1638	0.02964	0.02938
1639	0.02964	0.02941
1640	0.02965	0.02945
1641	0.0296	0.02948
1642	0.02953	0.0295
1643	0.02947	0.02953
1644	0.02951	0.02954
1645	0.02957	0.02956
1646	0.02962	0.02957
1647	0.02966	0.02958
1648	0.02968	0.02958
1649	0.02971	0.02958
1650	0.02969	0.02958
1651	0.02966	0.02959
1652	0.02963	0.0296
1653	0.02951	0.02962
1654	0.02936	0.02966
1655	0.02921	0.02973
1656	0.02934	0.02979
1657	0.02959	0.02986
1658	0.02984	0.02992
1659	0.02983	0.02999
1660	0.02971	0.03005
1661	0.0296	0.03012
1662	0.02958	0.03019
1663	0.02961	0.03026
1664	0.02964	0.03033
1665	0.03008	0.0304
1666	0.03074	0.03047
1667	0.03142	0.03055
1668	0.03152	0.03062
1669	0.03132	0.0307
1670	0.03111	0.03078

## Sheet: Figure 2c
Wavelength	22	59	88	110	134	170	200	247	269	316	342	369	390	405	427	451
nm	A/W	A/W	A/W	A/W	A/W	A/W	A/W	A/W	A/W	A/W	A/W	A/W	A/W	A/W	A/W	A/W
700	0.000187254	-0.000403596	-0.000582896	0.000416559	-0.00179	-0.00126	-0.000483819	-0.00163	0.00318	0.00251	0.00468	0.00132	0.0008189	0.000845355	0.00185	0.000175191
705	-0.000340782	-0.000116791	9.73685e-05	-0.000207147	-0.00102	-0.00154	-0.000779724	-0.002	0.00167	0.00251	-9.1543e-05	0.00123	0.00102	0.00136	0.000344584	0.000562646
710	0.00038124	0.000448216	-0.00319	-0.00026381	-0.000993434	-0.00118	-0.000696034	-0.00124	-0.0088	-0.0006974	0.00285	0.00179	0.00142	0.00129	0.000188885	0.000743304
715	-0.000134185	0.000717921	0.000130448	0.000311138	-0.00051714	-0.00186	-0.000688924	-0.00154	0.00792	0.00161	0.00429	0.00115	0.00133	0.000399654	0.000261437	-0.000255891
720	-0.000542366	0.000555436	3.57532e-05	-0.000232493	-0.00125	-0.0012	-0.000947042	-0.00144	0.000180933	0.000554093	0.00363	0.00109	0.000998506	0.000532316	0.00189	0.000978717
725	3.07664e-06	0.000388147	0.000262116	0.00019166	-0.00293	-0.000908785	-0.000880999	-0.000795652	0.0029	0.00301	0.00189	0.00157	0.0012	-9.2479e-05	0.00181	0.000864131
730	-0.000343171	0.000348351	-0.000851569	-0.000101359	-0.000852423	-0.00145	-0.0015	-0.00141	0.0012	-0.000211106	0.00207	0.00178	0.00181	0.00323	6.24869e-05	-0.000870712
735	7.89062e-05	0.000142758	-0.000198388	0.000211601	-0.000161395	-0.000642164	-0.000706	-0.000653129	-6.10538e-05	0.00182	0.00282	0.00142	0.00179	0.00165	0.000868584	0.000246178
740	0.000414153	-4.48951e-05	0.00145	-9.0883e-05	-0.00127	-0.000657823	-0.000623823	-0.000863819	0.00262	0.000968827	0.00070482	0.00165	0.00136	0.000350814	0.00104	0.000827827
745	8.12232e-06	-0.000192409	-0.000895286	-0.000213446	-0.00089815	-0.00192	-0.000593355	-0.00202	0.01474	0.000265499	-0.000328049	0.00136	0.00166	0.00262	-0.000169634	0.000573304
750	0.00222	0.000616366	-0.000821208	7.35128e-05	-0.00153	-0.000710496	-0.000437076	-0.00152	0.00555	0.00154	0.00267	0.000976871	0.000838152	-0.000796324	-0.00112	-0.000280647
755	-0.000260955	6.46183e-05	-0.000286127	-0.000832406	-0.00134	-0.00143	-0.000386815	-0.00142	0.000705281	0.0026	0.00199	0.00121	0.00159	0.0014	0.00214	0.000364644
760	0.000446774	0.000390187	-0.000641576	5.7728e-05	-0.00131	-0.00154	-0.00133	-0.00176	0.00326	0.00113	0.00353	0.00208	0.00119	0.00243	3.31497e-05	0.000815253
765	-0.000256242	0.000749882	-0.00065744	0.00025545	-0.00148	-0.00106	-0.000151772	-0.000758616	-0.00599	0.00242	0.00356	0.00154	0.00163	0.00275	0.00143	-8.0228e-05
770	0.000476547	0.0002043	0.000289639	-0.000121773	-0.00145	-0.00195	-0.00128	-0.00225	0.00173	0.00127	0.00174	0.00144	0.0017	-0.00134	0.00108	0.000840863
775	0.000157977	0.000862812	-0.000286083	-0.000258575	-0.0012	-0.00136	0.000174348	-0.0014	-0.00098911	0.000567072	0.00171	0.00172	0.0013	0.00258	0.00196	-0.000694771
780	0.000327918	-6.21819e-05	-0.000641198	-0.000191858	-0.0014	-0.00133	-0.00158	-0.00191	-0.00347	0.000941278	0.00149	0.00137	0.001	-0.000769104	0.00181	0.00142
785	0.000322642	0.000399443	-0.000607057	0.000133236	-0.000979609	-0.00139	-0.000183069	-0.0022	0.00426	0.00095503	0.00105	0.00139	0.00166	0.00251	0.00122	0.000469742
790	4.42485e-05	0.000258826	-0.000100486	-0.000115879	-0.00164	-0.000961675	-0.00129	-0.00081179	0.00462	-0.000965147	0.000851828	0.000947294	0.00083643	0.0014	0.00053668	0.00070504
795	-0.000227391	0.000223486	-0.000819245	-0.00066586	-0.00167	-0.00127	-0.00107	-0.00263	-0.00101	0.00195	0.000384747	0.00152	0.0012	0.00194	-0.000446902	-0.000217373
800	0.000543001	-0.000633603	0.000118816	-0.000445735	-0.000704672	-0.00152	-0.000817159	-0.000968857	0.00145	0.00104	0.00173	0.000613846	0.000986404	0.00197	-0.000534784	0.000270192
805	0.000773162	0.000212263	0.000452359	-0.000380696	-0.00124	-0.00144	-0.000758291	-0.000751041	-0.00144	0.000973518	0.00138	0.000786224	0.00121	0.00217	0.00169	-0.000566219
810	-6.31924e-05	-0.000344384	-0.000290414	2.19205e-05	-0.0011	-0.00194	-0.000239475	-0.000993765	-0.00273	-0.000465022	0.000229096	0.00189	0.00117	0.002	0.00105	0.000676285
815	0.000322643	-0.000525305	0.00021029	-5.29303e-05	-0.00156	-0.00179	-0.000784214	-0.000912168	0.00264	0.000326462	0.00155	0.00154	0.00111	0.00425	-0.00141	0.000766531
820	0.000515471	-6.56092e-05	-0.000253381	-0.000232507	-0.0018	-0.00149	0.000153541	-0.00061629	-0.00213	0.00149	-0.000465442	0.00137	0.00152	0.00271	0.00136	0.000153144
825	6.28698e-05	-3.02204e-05	0.000322307	0.000334864	-0.00208	-0.00131	-0.000588673	-0.000918144	0.00269	0.00115	0.000968352	0.00191	0.000951617	0.003	0.00451	0.000797868
830	0.000507775	9.976e-05	2.42488e-05	0.000397655	-0.00149	-0.00113	-0.000839879	-0.00156	0.00416	0.00244	0.000824145	0.0012	0.00213	-8.72532e-05	0.00117	-4.0054e-05
835	0.000460774	1.58918e-05	-0.000435291	0.000232563	-0.00131	-0.00134	-0.000527721	-0.000945217	0.00392	0.00218	-0.00184	0.00106	0.00119	0.00265	-0.000479752	0.00108
840	0.0018	0.00127	0.00191	0.00195	0.000359786	0.000707775	0.00129	0.00187	-0.00304	0.00252	0.00391	0.00218	0.00332	0.00262	0.00347	0.00334
845	0.01569	0.0143	0.01383	0.01391	0.01591	0.01911	0.02136	0.02003	0.02124	0.01898	0.01682	0.01643	0.01616	0.01774	0.0193	0.01704
850	0.03796	0.03431	0.0337	0.03659	0.03613	0.04536	0.04804	0.04563	0.04602	0.04085	0.03741	0.03568	0.03514	0.03523	0.03801	0.03869
855	0.04779	0.04415	0.04272	0.04694	0.0523	0.05828	0.06102	0.05857	0.05727	0.05117	0.04582	0.04231	0.04293	0.04638	0.0497	0.05082
860	0.05142	0.04816	0.04922	0.05398	0.05995	0.06711	0.07035	0.06486	0.06473	0.05391	0.04958	0.04817	0.04765	0.04965	0.05498	0.05774
865	0.05535	0.05331	0.0538	0.06137	0.06902	0.0771	0.08083	0.07511	0.06909	0.06147	0.05681	0.05294	0.05176	0.05487	0.06343	0.06772
870	0.05924	0.05549	0.0579	0.06759	0.07842	0.08774	0.09121	0.08287	0.07277	0.06309	0.05481	0.05521	0.05597	0.05851	0.06744	0.075
875	0.06029	0.05642	0.05903	0.07094	0.08249	0.0964	0.09967	0.09053	0.07986	0.06698	0.06589	0.05721	0.05663	0.06124	0.06816	0.07808
880	0.06211	0.05715	0.05881	0.07302	0.08745	0.10455	0.10724	0.09845	0.08748	0.07225	0.06367	0.05704	0.0568	0.06126	0.07063	0.08159
885	0.063	0.05747	0.06176	0.07449	0.09249	0.11295	0.11897	0.1086	0.09505	0.07452	0.06679	0.05911	0.05795	0.06265	0.0726	0.08363
890	0.06251	0.05771	0.06041	0.07463	0.09389	0.11883	0.12756	0.11772	0.10394	0.07897	0.06861	0.06042	0.05722	0.06121	0.07013	0.0837
895	0.06335	0.05691	0.05869	0.07278	0.09349	0.1209	0.13483	0.12425	0.10904	0.08027	0.06669	0.05912	0.0562	0.05823	0.06822	0.08155
900	0.06267	0.0549	0.05757	0.0698	0.09047	0.12108	0.13921	0.13075	0.11254	0.08226	0.06697	0.0572	0.05436	0.05762	0.06274	0.07789
905	0.06093	0.05359	0.05417	0.06682	0.08672	0.11905	0.14185	0.13605	0.11767	0.08632	0.06614	0.05805	0.05322	0.05376	0.05918	0.07313
910	0.05934	0.05169	0.05074	0.06285	0.08141	0.11511	0.14355	0.1408	0.12647	0.08883	0.06917	0.0566	0.05138	0.05261	0.05652	0.06678
915	0.05779	0.04992	0.04898	0.05928	0.07672	0.11001	0.14255	0.14374	0.12933	0.08921	0.06951	0.05683	0.0503	0.04929	0.05297	0.0627
920	0.05701	0.05041	0.0469	0.05596	0.07248	0.10437	0.13992	0.14672	0.12993	0.09495	0.07094	0.05811	0.04907	0.04791	0.04969	0.05852
925	0.05726	0.04776	0.04542	0.05313	0.06733	0.09862	0.13738	0.14959	0.13995	0.09863	0.07291	0.05808	0.04946	0.04809	0.0485	0.05475
930	0.05823	0.04762	0.04559	0.05032	0.06352	0.09339	0.13396	0.15058	0.14518	0.10096	0.07775	0.05957	0.04996	0.0464	0.04411	0.05127
935	0.0591	0.04809	0.04505	0.04908	0.0599	0.08779	0.1289	0.15164	0.14552	0.11066	0.08132	0.06186	0.05024	0.0465	0.04595	0.04902
940	0.06075	0.04831	0.04525	0.04818	0.05755	0.08334	0.12429	0.15265	0.15892	0.11461	0.08803	0.06492	0.05126	0.04638	0.04359	0.04747
945	0.06409	0.05016	0.04607	0.04844	0.05626	0.07976	0.12045	0.15101	0.15976	0.12457	0.09377	0.06867	0.05375	0.04758	0.04423	0.04677
950	0.0671	0.05141	0.04669	0.04843	0.05583	0.07773	0.1164	0.15183	0.1622	0.13512	0.10254	0.07371	0.05637	0.04902	0.04525	0.04729
955	0.07048	0.0535	0.04745	0.04815	0.05459	0.07384	0.11244	0.14766	0.16791	0.14018	0.10518	0.07817	0.05986	0.05076	0.04616	0.0465
960	0.07203	0.05431	0.04739	0.04783	0.05365	0.07135	0.10523	0.14208	0.16646	0.14661	0.11325	0.08182	0.06119	0.05195	0.04561	0.04575
965	0.07664	0.05634	0.04795	0.04768	0.05254	0.06935	0.10036	0.13752	0.1644	0.15255	0.11929	0.08651	0.06415	0.05367	0.04797	0.04618
970	0.08029	0.05875	0.04982	0.04773	0.05272	0.06663	0.09646	0.13201	0.16954	0.15838	0.1243	0.09263	0.06756	0.0556	0.04955	0.04657
975	0.08493	0.06013	0.05313	0.04919	0.05243	0.0662	0.09253	0.12743	0.16234	0.16399	0.13191	0.09905	0.07153	0.05784	0.05209	0.04707
980	0.0893	0.06369	0.05262	0.05035	0.0519	0.06451	0.08975	0.12249	0.1612	0.16776	0.14007	0.10583	0.07494	0.06298	0.05216	0.04811
985	0.09528	0.0667	0.05466	0.05104	0.05321	0.06456	0.08705	0.11907	0.15217	0.1726	0.14845	0.11389	0.08143	0.06485	0.0565	0.04942
990	0.10198	0.07195	0.05929	0.05338	0.05489	0.06499	0.0865	0.11625	0.15075	0.17837	0.15618	0.12206	0.08874	0.07158	0.05924	0.05251
995	0.11191	0.07732	0.06336	0.0564	0.05728	0.06615	0.08657	0.11515	0.15597	0.18502	0.16671	0.13434	0.09642	0.07567	0.06373	0.05559
1000	0.12323	0.08435	0.06916	0.06033	0.06008	0.06865	0.0877	0.11533	0.14951	0.19068	0.17802	0.146	0.10566	0.08299	0.07057	0.05838
1005	0.13381	0.09239	0.07503	0.06391	0.06338	0.07122	0.08965	0.11526	0.15127	0.19709	0.18681	0.16028	0.11767	0.09104	0.07586	0.06361
1010	0.14696	0.09979	0.08023	0.06831	0.06654	0.07353	0.09143	0.11559	0.15161	0.19767	0.19966	0.17383	0.12866	0.10178	0.08245	0.06863
1015	0.161	0.10814	0.08683	0.07345	0.07145	0.07666	0.09354	0.11639	0.14917	0.19959	0.20867	0.18573	0.14047	0.11446	0.0903	0.0761
1020	0.17172	0.1176	0.09354	0.07859	0.07516	0.07974	0.0952	0.11662	0.14921	0.20033	0.21605	0.19746	0.1529	0.12034	0.09895	0.08205
1025	0.18581	0.12673	0.10144	0.08342	0.07979	0.08343	0.09706	0.11749	0.14607	0.19989	0.21851	0.20827	0.16491	0.13271	0.10923	0.08896
1030	0.20129	0.13976	0.10937	0.08948	0.08447	0.08733	0.1003	0.11894	0.14819	0.20159	0.2189	0.21899	0.17813	0.14785	0.11984	0.09607
1035	0.21502	0.15108	0.11935	0.09708	0.09081	0.09202	0.104	0.12066	0.1489	0.19756	0.22378	0.22958	0.19099	0.15867	0.13092	0.10547
1040	0.2289	0.16318	0.12862	0.10552	0.09763	0.09795	0.10851	0.12469	0.14333	0.19783	0.22718	0.23513	0.20503	0.17316	0.14334	0.11428
1045	0.2413	0.17717	0.14043	0.11374	0.10497	0.10438	0.11351	0.12853	0.15359	0.19606	0.22847	0.24065	0.21518	0.18433	0.15534	0.12662
1050	0.25206	0.18975	0.15152	0.1227	0.1124	0.10953	0.11856	0.13168	0.1513	0.19406	0.21723	0.24276	0.22393	0.19723	0.16897	0.13663
1055	0.25876	0.20132	0.16309	0.13138	0.11997	0.11721	0.1241	0.13562	0.14535	0.19137	0.22102	0.24263	0.22988	0.20572	0.18144	0.14859
1060	0.25947	0.21009	0.17284	0.14097	0.12856	0.12328	0.12921	0.1397	0.154	0.18872	0.21569	0.2384	0.23248	0.2167	0.19098	0.15828
1065	0.26066	0.21712	0.18045	0.14904	0.1356	0.12987	0.13451	0.14373	0.15285	0.18429	0.20691	0.2319	0.23185	0.22121	0.19491	0.1665
1070	0.25668	0.22296	0.18887	0.15853	0.14414	0.13814	0.14092	0.14672	0.15721	0.18215	0.20762	0.22428	0.22761	0.2205	0.20332	0.17564
1075	0.24986	0.22521	0.19523	0.16626	0.15277	0.145	0.14683	0.15105	0.15267	0.18042	0.19573	0.21662	0.22158	0.22246	0.20604	0.18167
1080	0.2413	0.22479	0.20035	0.17501	0.16133	0.15266	0.15392	0.15684	0.15899	0.18184	0.19418	0.20895	0.21577	0.22022	0.20767	0.18491
1085	0.23213	0.22058	0.20335	0.18321	0.17088	0.16262	0.16222	0.16288	0.16109	0.1799	0.18913	0.20269	0.20756	0.21193	0.20652	0.18757
1090	0.22173	0.21853	0.20489	0.18942	0.18069	0.17258	0.17531	0.17083	0.1678	0.17948	0.18302	0.19591	0.20076	0.20223	0.20257	0.18759
1095	0.2099	0.21008	0.20113	0.19414	0.18822	0.18311	0.18006	0.17818	0.17536	0.17611	0.18238	0.18928	0.1925	0.19892	0.19616	0.18554
1100	0.19791	0.20188	0.19994	0.19616	0.19375	0.19189	0.19138	0.1869	0.18129	0.18153	0.18444	0.18477	0.1847	0.18825	0.18761	0.18049
1105	0.18526	0.19053	0.19142	0.19561	0.19728	0.19911	0.19888	0.19474	0.19	0.18296	0.18122	0.18052	0.17614	0.17886	0.1791	0.1717
1110	0.17267	0.17814	0.18216	0.18989	0.19774	0.20387	0.20619	0.20324	0.19803	0.18605	0.17543	0.17475	0.16816	0.16779	0.16708	0.16125
1115	0.16225	0.16534	0.16996	0.18249	0.19491	0.20577	0.21323	0.21002	0.20261	0.18847	0.17992	0.1683	0.16185	0.15533	0.15726	0.15213
1120	0.14825	0.15252	0.15777	0.17251	0.18896	0.20504	0.21769	0.2171	0.20576	0.1912	0.17867	0.16555	0.15265	0.14652	0.14766	0.14018
1125	0.13797	0.14029	0.1464	0.16082	0.18085	0.20247	0.22035	0.22269	0.21275	0.19551	0.17942	0.16214	0.14513	0.13886	0.13609	0.12934
1130	0.12872	0.12923	0.13438	0.1493	0.16933	0.19566	0.22028	0.22703	0.2212	0.19689	0.17901	0.15981	0.14172	0.1353	0.12636	0.12061
1135	0.12017	0.11984	0.12259	0.13879	0.15828	0.18844	0.21787	0.23002	0.22835	0.20298	0.18013	0.1579	0.1367	0.12346	0.11939	0.1121
1140	0.11388	0.11036	0.11356	0.12612	0.14625	0.17874	0.21265	0.23129	0.24325	0.20953	0.18414	0.15904	0.13333	0.12421	0.11111	0.10437
1145	0.10669	0.10239	0.10681	0.11587	0.13367	0.16729	0.20546	0.22929	0.23791	0.21889	0.18769	0.15973	0.13162	0.11593	0.10635	0.09703
1150	0.10074	0.09499	0.0985	0.10618	0.12273	0.1552	0.19352	0.22513	0.24523	0.22633	0.19219	0.16064	0.13141	0.11295	0.10401	0.09068
1155	0.0957	0.09006	0.08972	0.09735	0.11212	0.14149	0.18125	0.21753	0.24619	0.23004	0.19936	0.16209	0.12946	0.11419	0.0977	0.08594
1160	0.09099	0.08325	0.08253	0.08922	0.10211	0.12931	0.16821	0.2073	0.23895	0.23512	0.20127	0.16561	0.12798	0.10559	0.09279	0.08235
1165	0.08711	0.07885	0.07804	0.0819	0.09216	0.1162	0.15319	0.1948	0.23949	0.24216	0.20772	0.16736	0.12885	0.10803	0.09161	0.07736
1170	0.08251	0.07463	0.07244	0.07568	0.0843	0.10552	0.14	0.18064	0.2316	0.2418	0.21296	0.17022	0.12757	0.10438	0.08706	0.07469
1175	0.07913	0.06943	0.06703	0.07014	0.07719	0.09665	0.12696	0.16666	0.21679	0.24417	0.21718	0.17335	0.12985	0.10299	0.08473	0.0714
1180	0.07628	0.06658	0.06471	0.06509	0.07158	0.087	0.11573	0.15125	0.20956	0.24285	0.22043	0.17785	0.1302	0.10407	0.08568	0.06899
1185	0.07399	0.06428	0.06089	0.06094	0.06599	0.07888	0.10514	0.13892	0.19768	0.23772	0.22411	0.18224	0.1312	0.10467	0.08497	0.06725
1190	0.07339	0.06178	0.05736	0.05781	0.06239	0.07361	0.09652	0.12745	0.18396	0.2339	0.22978	0.18909	0.13761	0.10429	0.08303	0.06642
1195	0.07188	0.05996	0.05638	0.05492	0.05787	0.06891	0.08886	0.11783	0.17051	0.23282	0.23136	0.19633	0.13983	0.10825	0.08355	0.06541
1200	0.07077	0.0586	0.05642	0.05307	0.05508	0.0639	0.08277	0.10836	0.16449	0.22411	0.23544	0.20377	0.14439	0.10831	0.08583	0.06601
1205	0.07056	0.05809	0.05304	0.05086	0.05187	0.06082	0.07758	0.09987	0.14158	0.21475	0.2354	0.21061	0.14987	0.11513	0.08566	0.06626
1210	0.07019	0.05702	0.05095	0.04929	0.05034	0.05747	0.07146	0.09355	0.1374	0.20545	0.23476	0.21636	0.15563	0.11633	0.08892	0.06651
1215	0.07081	0.05607	0.05071	0.04726	0.0491	0.05417	0.06753	0.0846	0.12406	0.19717	0.23259	0.22359	0.16223	0.11901	0.08974	0.06746
1220	0.07157	0.0557	0.04926	0.04671	0.0467	0.05174	0.06357	0.08032	0.11564	0.18401	0.22626	0.22787	0.16838	0.12658	0.09269	0.06747
1225	0.07105	0.05494	0.04938	0.04541	0.04492	0.04923	0.05953	0.07428	0.10576	0.17142	0.21762	0.2304	0.17572	0.12695	0.09482	0.06826
1230	0.07058	0.05454	0.04871	0.0438	0.0438	0.04737	0.05661	0.06976	0.09953	0.1591	0.20993	0.23257	0.17925	0.13506	0.09591	0.06948
1235	0.0708	0.05407	0.0476	0.0428	0.04193	0.04568	0.05437	0.06554	0.09058	0.1487	0.20149	0.2321	0.18598	0.13735	0.10064	0.07156
1240	0.07194	0.05525	0.04756	0.04169	0.04137	0.04391	0.0514	0.06122	0.08638	0.13793	0.1906	0.23204	0.19353	0.14283	0.09956	0.07385
1245	0.07243	0.05445	0.04636	0.0407	0.04144	0.04238	0.04896	0.05765	0.07996	0.12743	0.1812	0.22815	0.19686	0.15149	0.11016	0.0751
1250	0.0748	0.05483	0.04697	0.04171	0.0399	0.0411	0.04709	0.05547	0.07586	0.11852	0.1698	0.22356	0.20519	0.15575	0.11444	0.07773
1255	0.07801	0.05596	0.04737	0.03998	0.03897	0.04027	0.04624	0.0539	0.07315	0.11148	0.16258	0.2203	0.21029	0.167	0.118	0.08183
1260	0.07814	0.05581	0.04761	0.03968	0.03844	0.03961	0.04518	0.05166	0.06717	0.1031	0.15202	0.2134	0.21264	0.17154	0.12375	0.08463
1265	0.07645	0.05363	0.04475	0.03733	0.03606	0.03713	0.04136	0.04787	0.06247	0.0964	0.1325	0.19713	0.20815	0.1671	0.12613	0.08318
1270	0.07562	0.05348	0.04272	0.03698	0.03492	0.03492	0.04163	0.04466	0.05657	0.08453	0.12069	0.18514	0.19998	0.17163	0.12867	0.08407
1275	0.07643	0.05363	0.04381	0.03675	0.03424	0.0333	0.03734	0.04215	0.05382	0.07853	0.11151	0.17037	0.20024	0.17362	0.13435	0.08626
1280	0.07919	0.05477	0.04508	0.03725	0.03394	0.03309	0.03712	0.04092	0.05172	0.07627	0.1047	0.16255	0.19942	0.18124	0.13865	0.09113
1285	0.08354	0.05617	0.04523	0.03632	0.03407	0.03413	0.03704	0.04103	0.05004	0.07241	0.09899	0.15574	0.19787	0.18939	0.14334	0.09722
1290	0.08821	0.05796	0.048	0.03886	0.03458	0.03387	0.0369	0.04077	0.05028	0.0691	0.0971	0.15102	0.19915	0.19908	0.15507	0.10303
1295	0.09375	0.06146	0.04809	0.03916	0.03569	0.03506	0.03524	0.03925	0.05211	0.06757	0.09205	0.14367	0.19733	0.20548	0.16772	0.11235
1300	0.0996	0.0658	0.05121	0.04031	0.03666	0.03482	0.0365	0.04119	0.04974	0.06774	0.08987	0.13677	0.19349	0.21303	0.17739	0.11912
1305	0.10735	0.06736	0.0522	0.04158	0.03685	0.0361	0.03662	0.04007	0.0467	0.06684	0.08617	0.1296	0.19066	0.21846	0.19006	0.1283
1310	0.1132	0.07204	0.05514	0.04284	0.0373	0.03638	0.03832	0.04047	0.04999	0.06334	0.08404	0.12604	0.1851	0.22228	0.19812	0.13659
1315	0.12049	0.07438	0.05686	0.0436	0.03865	0.0363	0.03861	0.04159	0.0479	0.06154	0.08111	0.11869	0.17919	0.22482	0.20734	0.14506
1320	0.12829	0.0783	0.0592	0.04565	0.03962	0.03737	0.03926	0.04088	0.04821	0.06038	0.07791	0.11489	0.17309	0.22054	0.21618	0.15479
1325	0.1355	0.08428	0.06252	0.04708	0.04143	0.03799	0.03939	0.0407	0.0468	0.06176	0.07544	0.10779	0.16596	0.22533	0.22323	0.16579
1330	0.14744	0.08717	0.06535	0.0483	0.04164	0.039	0.04043	0.04097	0.04829	0.05949	0.07331	0.10445	0.15854	0.22157	0.22934	0.17554
1335	0.1579	0.09268	0.06817	0.05006	0.04355	0.04023	0.04031	0.04176	0.04668	0.05783	0.07193	0.09972	0.15143	0.21757	0.23621	0.18642
1340	0.16794	0.09654	0.07044	0.05147	0.04403	0.04024	0.04092	0.04253	0.04894	0.05814	0.06848	0.0966	0.14521	0.20839	0.24164	0.19607
1345	0.17839	0.10241	0.0741	0.05293	0.04501	0.04132	0.0412	0.04189	0.0457	0.05558	0.06853	0.09244	0.13695	0.19738	0.24022	0.2045
1350	0.18487	0.10663	0.07679	0.05334	0.0454	0.04072	0.04078	0.041	0.04816	0.05561	0.0635	0.08667	0.1267	0.19151	0.23549	0.20709
1355	0.19146	0.10822	0.07707	0.05334	0.04456	0.03957	0.04024	0.04138	0.04647	0.05362	0.06082	0.08146	0.11813	0.17262	0.22453	0.20916
1360	0.20041	0.11315	0.07852	0.05472	0.04482	0.04002	0.04011	0.04095	0.04422	0.05147	0.05902	0.07582	0.10954	0.15973	0.21186	0.20907
1365	0.21342	0.11949	0.08176	0.0565	0.04626	0.04156	0.04125	0.04029	0.04538	0.0494	0.05808	0.07534	0.10422	0.15443	0.20693	0.21492
1370	0.22815	0.12705	0.0865	0.05944	0.04885	0.04296	0.04157	0.04164	0.04518	0.05119	0.057	0.07161	0.10138	0.14843	0.20224	0.21899
1375	0.23284	0.13091	0.089	0.06043	0.04739	0.04151	0.04099	0.03981	0.0434	0.05204	0.05575	0.06818	0.09332	0.13695	0.18676	0.21273
1380	0.23136	0.13	0.08759	0.05884	0.04613	0.0418	0.03866	0.03928	0.04285	0.04483	0.05286	0.06263	0.08444	0.12167	0.17062	0.19971
1385	0.24393	0.14013	0.09255	0.06242	0.04812	0.04189	0.04087	0.03798	0.04343	0.04795	0.05211	0.06117	0.0815	0.11731	0.16645	0.19708
1390	0.25352	0.14849	0.09832	0.06471	0.05038	0.04282	0.04049	0.03956	0.04022	0.04545	0.05153	0.06293	0.07823	0.10767	0.15375	0.19279
1395	0.25966	0.15467	0.10207	0.06682	0.05213	0.04268	0.04076	0.04022	0.04318	0.04904	0.05006	0.05897	0.07415	0.10068	0.14199	0.1848
1400	0.26481	0.16441	0.1068	0.07037	0.05289	0.04473	0.04161	0.03982	0.04243	0.04651	0.04972	0.0578	0.07294	0.09861	0.13466	0.17791
1405	0.27534	0.17512	0.11571	0.07372	0.05663	0.04681	0.04389	0.04183	0.04434	0.04608	0.0507	0.05738	0.07035	0.09699	0.13341	0.17149
1410	0.28661	0.19057	0.12512	0.08088	0.06014	0.04874	0.04563	0.04379	0.04566	0.04842	0.05083	0.05812	0.07008	0.09094	0.12472	0.16715
1415	0.29483	0.20616	0.13608	0.08653	0.06445	0.05155	0.04827	0.04592	0.04725	0.05111	0.05251	0.0582	0.0712	0.09355	0.11958	0.16096
1420	0.30183	0.222	0.14641	0.09432	0.0701	0.05499	0.05046	0.04758	0.04919	0.05141	0.05322	0.06196	0.0711	0.08793	0.11709	0.1575
1425	0.30677	0.24059	0.15972	0.10155	0.07433	0.06073	0.05411	0.05021	0.05247	0.05222	0.05394	0.05979	0.07041	0.09175	0.11275	0.15094
1430	0.3086	0.25818	0.17298	0.10994	0.08065	0.0639	0.05745	0.05273	0.05376	0.05561	0.0549	0.06192	0.071	0.08598	0.11214	0.14585
1435	0.30938	0.27553	0.18777	0.12102	0.08896	0.0692	0.06147	0.05508	0.05621	0.05882	0.05824	0.06215	0.07216	0.08954	0.10704	0.14183
1440	0.30777	0.29276	0.20407	0.13166	0.09597	0.0746	0.06446	0.06046	0.05852	0.05954	0.06205	0.06587	0.07277	0.08764	0.1086	0.13732
1445	0.30378	0.31007	0.22228	0.14489	0.10579	0.07936	0.06921	0.06316	0.05998	0.06242	0.06342	0.06445	0.07523	0.08905	0.10502	0.13242
1450	0.29664	0.32477	0.24068	0.15751	0.1152	0.08754	0.07447	0.06766	0.06536	0.06422	0.06581	0.06807	0.07681	0.08661	0.1071	0.13067
1455	0.28781	0.33761	0.26162	0.17325	0.12602	0.09542	0.08094	0.07195	0.06778	0.06641	0.06754	0.071	0.07793	0.09139	0.10155	0.12678
1460	0.27696	0.34294	0.27707	0.18888	0.13732	0.1033	0.08548	0.07835	0.0736	0.07284	0.06991	0.074	0.07925	0.08692	0.1009	0.12187
1465	0.26252	0.34588	0.29276	0.20514	0.15047	0.11184	0.09285	0.08221	0.07464	0.07226	0.0726	0.07284	0.07995	0.08943	0.10054	0.12029
1470	0.2481	0.34321	0.30947	0.22297	0.16517	0.12068	0.09943	0.08792	0.07983	0.07934	0.07614	0.07618	0.08134	0.09075	0.10258	0.11672
1475	0.235	0.33652	0.32415	0.24226	0.18037	0.13294	0.10779	0.09425	0.08413	0.08135	0.07717	0.07925	0.08314	0.08933	0.09974	0.11401
1480	0.22082	0.3285	0.33482	0.2612	0.19771	0.14623	0.11589	0.10215	0.09055	0.08228	0.08108	0.08049	0.08414	0.0929	0.10233	0.1121
1485	0.20765	0.314	0.34155	0.28081	0.21555	0.15936	0.12571	0.10897	0.09627	0.08993	0.08302	0.08493	0.08665	0.09303	0.1028	0.11081
1490	0.19538	0.29771	0.34041	0.29882	0.23357	0.17532	0.13733	0.11476	0.10108	0.09444	0.09012	0.08681	0.08877	0.09183	0.09714	0.1092
1495	0.18355	0.28059	0.33741	0.31412	0.25311	0.19102	0.14969	0.12583	0.10757	0.09554	0.09214	0.09045	0.09005	0.09779	0.10003	0.10593
1500	0.17232	0.26356	0.32668	0.3276	0.27447	0.20886	0.16205	0.13555	0.11466	0.09826	0.09499	0.09354	0.09384	0.09665	0.09911	0.10655
1505	0.1619	0.24322	0.31487	0.3356	0.29332	0.22846	0.17851	0.14834	0.12335	0.10825	0.10164	0.09564	0.09461	0.09812	0.1002	0.10453
1510	0.15311	0.22591	0.29908	0.34108	0.31	0.24838	0.19467	0.16009	0.13397	0.1143	0.10471	0.10001	0.09746	0.09786	0.10112	0.10505
1515	0.14477	0.21115	0.28035	0.33944	0.32542	0.26787	0.21353	0.17423	0.1425	0.12183	0.11122	0.10419	0.10055	0.10261	0.10222	0.10215
1520	0.13731	0.19441	0.26205	0.33291	0.33781	0.28866	0.2336	0.18875	0.15713	0.13387	0.11749	0.10871	0.10422	0.1024	0.10447	0.10326
1525	0.13224	0.18101	0.24284	0.32128	0.34176	0.30904	0.25341	0.20926	0.16596	0.13853	0.12225	0.11347	0.10638	0.1056	0.10324	0.10228
1530	0.12539	0.16961	0.2252	0.30593	0.34238	0.32577	0.27786	0.22763	0.18373	0.14539	0.13081	0.11696	0.1101	0.10617	0.10704	0.10347
1535	0.11973	0.15871	0.2083	0.28648	0.3357	0.34023	0.29822	0.24671	0.19629	0.15476	0.13857	0.12299	0.11374	0.11017	0.1066	0.10369
1540	0.11395	0.14915	0.19066	0.26698	0.32433	0.3476	0.31868	0.26913	0.21537	0.16975	0.14226	0.13015	0.11803	0.11322	0.10683	0.1017
1545	0.11024	0.14042	0.17648	0.24817	0.30904	0.35102	0.33839	0.29215	0.23452	0.1832	0.15522	0.13561	0.12276	0.11429	0.1113	0.10332
1550	0.10611	0.13273	0.1661	0.22726	0.2926	0.34651	0.35187	0.31343	0.25311	0.19475	0.16777	0.14397	0.12638	0.11629	0.10802	0.10262
1555	0.10252	0.12498	0.15391	0.20919	0.26725	0.33502	0.35992	0.33056	0.28187	0.2141	0.17789	0.15073	0.13225	0.12109	0.11272	0.1045
1560	0.10031	0.11804	0.14531	0.19091	0.24793	0.31932	0.36124	0.34749	0.30276	0.22912	0.18855	0.15932	0.13683	0.11871	0.11299	0.10292
1565	0.09437	0.11214	0.13573	0.17496	0.22649	0.29844	0.35569	0.35651	0.31945	0.24355	0.20423	0.16959	0.14176	0.12668	0.1141	0.10384
1570	0.08994	0.10536	0.12352	0.1603	0.20613	0.27508	0.34244	0.36133	0.34482	0.2641	0.21876	0.1783	0.14675	0.12977	0.1188	0.10349
1575	0.08732	0.09974	0.11543	0.14638	0.18599	0.25199	0.32238	0.35813	0.35761	0.28523	0.2288	0.19044	0.15446	0.13467	0.11955	0.10528
1580	0.08308	0.09593	0.10643	0.13342	0.16927	0.2281	0.29932	0.34765	0.36625	0.30353	0.25061	0.19934	0.16007	0.13563	0.11841	0.1029
1585	0.07858	0.08798	0.10375	0.12294	0.15283	0.20404	0.27452	0.33074	0.36718	0.32229	0.26709	0.21371	0.16617	0.14043	0.12102	0.10202
1590	0.07438	0.08348	0.09611	0.11241	0.13865	0.18318	0.24685	0.30932	0.36373	0.34104	0.28199	0.22558	0.17247	0.14638	0.12199	0.10333
1595	0.07132	0.07835	0.08267	0.1031	0.12424	0.16254	0.22176	0.2825	0.35289	0.34951	0.29684	0.2389	0.18021	0.1465	0.12265	0.10115
1600	0.0675	0.0724	0.08085	0.09381	0.11134	0.14299	0.1955	0.25515	0.33396	0.35364	0.31293	0.25128	0.18726	0.14925	0.12529	0.09929
1605	0.06328	0.06841	0.07284	0.08535	0.09956	0.12822	0.17216	0.22601	0.30957	0.35457	0.32356	0.26519	0.19357	0.1534	0.12661	0.102
1610	0.05912	0.06282	0.06566	0.07701	0.09028	0.11295	0.15017	0.1993	0.28175	0.34603	0.33156	0.27792	0.20213	0.15811	0.12627	0.0993
1615	0.05538	0.05814	0.06705	0.07102	0.08005	0.10029	0.13088	0.17102	0.24855	0.32964	0.33206	0.2868	0.20959	0.1596	0.12779	0.09858
1620	0.05202	0.05423	0.05717	0.06355	0.07093	0.0872	0.11254	0.14741	0.21681	0.30674	0.32629	0.29498	0.21542	0.16283	0.12885	0.09486
1625	0.04783	0.04984	0.05237	0.05834	0.06319	0.07621	0.0975	0.12615	0.18582	0.27944	0.3134	0.30006	0.22274	0.16693	0.12675	0.09512
1630	0.04336	0.04667	0.0475	0.05268	0.05577	0.06639	0.0837	0.10737	0.16501	0.24929	0.29747	0.29865	0.22655	0.16772	0.12506	0.09221
1635	0.04012	0.042	0.04487	0.04502	0.04783	0.05746	0.07305	0.09142	0.13935	0.2114	0.26939	0.29214	0.23112	0.17265	0.12617	0.08853
1640	0.03611	0.03713	0.04198	0.042	0.04255	0.04917	0.06088	0.07569	0.10755	0.18217	0.23818	0.27897	0.23249	0.17393	0.12707	0.08967
1645	0.03275	0.03393	0.03509	0.03585	0.03719	0.04255	0.05299	0.06479	0.09616	0.15291	0.20456	0.25868	0.22817	0.17074	0.12407	0.08577
1650	0.0309	0.02975	0.03179	0.03201	0.03074	0.03681	0.04447	0.05291	0.08334	0.12196	0.17511	0.23286	0.22184	0.1694	0.12343	0.08298
1655	0.02544	0.02511	0.0262	0.02858	0.02821	0.03008	0.03746	0.04302	0.06495	0.1003	0.14088	0.20448	0.20875	0.16716	0.1224	0.07796
1660	0.02284	0.02238	0.02418	0.02428	0.0221	0.02415	0.02941	0.03483	0.03111	0.08228	0.11649	0.16951	0.18945	0.15814	0.11277	0.07122
1665	0.01898	0.01863	0.01747	0.01899	0.01822	0.02037	0.02415	0.02898	0.04298	0.06188	0.08718	0.13544	0.16937	0.15165	0.10575	0.06852
1670	0.01641	0.01549	0.02256	0.01635	0.01605	0.01669	0.0191	0.02162	0.01793	0.05249	0.07045	0.1093	0.14418	0.1417	0.10108	0.06379
1675	0.01431	0.0128	0.01444	0.01469	0.01291	0.01318	0.01639	0.01775	0.0297	0.04183	0.05377	0.08719	0.12266	0.12856	0.09925	0.06195
1680	0.01286	0.0121	0.01384	0.01254	0.01059	0.01114	0.01348	0.0144	0.02012	0.03569	0.04406	0.06816	0.10086	0.11303	0.0961	0.05617
1685	0.01371	0.01306	0.01231	0.01304	0.01018	0.01052	0.01424	0.01346	0.02186	0.02727	0.03217	0.0549	0.08183	0.10033	0.08729	0.057
1690	0.02195	0.02	0.02065	0.01861	0.01725	0.02215	0.02308	0.02253	0.02665	0.03551	0.03933	0.05101	0.07313	0.09442	0.08793	0.06092
1695	0.05055	0.04499	0.04679	0.04885	0.05012	0.05469	0.06057	0.05827	0.06249	0.05753	0.06232	0.07065	0.08726	0.10789	0.10921	0.08984
1700	0.07567	0.072	0.06881	0.07269	0.07504	0.08591	0.0931	0.08959	0.08872	0.0852	0.08229	0.0882	0.09939	0.1194	0.1308	0.11476

## Sheet: Figure 3b
Wavelength	2.02	2.43	2.85	2.94	3.26	3.35	3.77	3.86	4.18	4.27	4.34	4.69	4.78	5.1	5.19	5.61	6.02
nm
975	0.93683	0.98851	1.0315	1.01757	1.05094	1.04566	1.05234	1.04772	1.04673	1.057	1.07596	1.06193	1.05977	1.06233	1.0583	1.05735	1.04755
976	0.93813	0.98951	1.03308	1.01836	1.05133	1.04642	1.05307	1.04871	1.0481	1.05848	1.07765	1.06342	1.06066	1.06339	1.06012	1.05837	1.04875
977	0.9392	0.99008	1.03362	1.01756	1.05	1.04574	1.05239	1.04824	1.04826	1.05835	1.07731	1.06374	1.05924	1.0628	1.06037	1.05764	1.04793
978	0.94023	0.99063	1.03414	1.01679	1.04871	1.04508	1.05172	1.04779	1.04842	1.05823	1.07698	1.06405	1.05786	1.06223	1.06063	1.05693	1.04713
979	0.94052	0.99068	1.03391	1.01606	1.04826	1.04437	1.05165	1.04703	1.04799	1.05739	1.07593	1.06379	1.05676	1.062	1.06035	1.05585	1.04626
980	0.94012	0.99025	1.03298	1.01537	1.0486	1.04362	1.05215	1.04598	1.04704	1.05591	1.0742	1.06302	1.05591	1.06208	1.0596	1.05442	1.04533
981	0.93973	0.98983	1.03207	1.0147	1.04892	1.04289	1.05264	1.04496	1.04611	1.05446	1.07252	1.06226	1.05508	1.06215	1.05886	1.05303	1.04442
982	0.93993	0.99063	1.03269	1.0159	1.05063	1.04427	1.0546	1.04616	1.04753	1.05577	1.07414	1.06392	1.05686	1.06418	1.06055	1.05461	1.04586
983	0.94121	0.99367	1.03613	1.02055	1.05495	1.04957	1.05932	1.05147	1.05332	1.0622	1.08191	1.07008	1.06352	1.06987	1.06674	1.0617	1.05165
984	0.94248	0.99672	1.03958	1.02523	1.05928	1.05491	1.06407	1.05682	1.05916	1.06868	1.08976	1.07629	1.07024	1.0756	1.07299	1.06887	1.05748
985	0.94321	0.99871	1.04189	1.02852	1.06237	1.05879	1.06719	1.06072	1.06326	1.07339	1.09512	1.08053	1.07498	1.07947	1.07738	1.0741	1.06184
986	0.94162	0.99622	1.03935	1.02583	1.06011	1.05629	1.06335	1.05833	1.05979	1.07027	1.08951	1.07625	1.07107	1.0753	1.07365	1.07075	1.05978
987	0.94009	0.99382	1.03689	1.02324	1.05791	1.05387	1.05965	1.05602	1.05646	1.06726	1.08414	1.07212	1.06729	1.07129	1.07007	1.06752	1.05779
988	0.93862	0.99154	1.03457	1.02077	1.05582	1.05156	1.05617	1.05382	1.05329	1.06442	1.07911	1.06826	1.06376	1.06754	1.06668	1.06445	1.05587
989	0.93786	0.99087	1.03432	1.01996	1.05483	1.05009	1.05578	1.05258	1.05193	1.06376	1.079	1.06839	1.06383	1.06774	1.06578	1.06288	1.05423
990	0.93711	0.99021	1.03408	1.01916	1.05386	1.04866	1.0554	1.05138	1.0506	1.06312	1.07889	1.06852	1.0639	1.06793	1.0649	1.06136	1.05263
991	0.93638	0.98957	1.03384	1.01838	1.0529	1.04725	1.05502	1.0502	1.0493	1.06248	1.07878	1.06865	1.06397	1.06812	1.06404	1.05987	1.05107
992	0.93768	0.99208	1.03691	1.02257	1.0559	1.05099	1.06005	1.0555	1.05418	1.06725	1.08548	1.07364	1.06959	1.07324	1.06983	1.06561	1.0556
993	0.93927	0.99506	1.04049	1.02753	1.05949	1.05551	1.06592	1.06183	1.06002	1.07287	1.09328	1.07939	1.07609	1.07914	1.07667	1.07249	1.06107
994	0.94086	0.99803	1.04407	1.0325	1.06308	1.06003	1.07182	1.06818	1.06589	1.0785	1.10115	1.08517	1.08263	1.08506	1.08355	1.07942	1.06656
995	0.94052	0.99768	1.04274	1.03015	1.06165	1.0578	1.06962	1.06543	1.06381	1.07565	1.09716	1.0827	1.07932	1.08282	1.08095	1.07653	1.0642
996	0.93943	0.99603	1.03952	1.025	1.05828	1.05298	1.0643	1.0592	1.05867	1.06957	1.08868	1.07706	1.07227	1.07744	1.07469	1.06987	1.05883
997	0.93838	0.99444	1.03645	1.0201	1.05506	1.04839	1.05924	1.05328	1.05378	1.0638	1.08067	1.0717	1.06559	1.07233	1.06876	1.06357	1.05373
998	0.93778	0.99368	1.03562	1.0188	1.05444	1.04757	1.05826	1.05192	1.05261	1.06273	1.07939	1.07088	1.06445	1.07103	1.06755	1.06244	1.05315
999	0.93754	0.99358	1.03658	1.02033	1.05587	1.04974	1.06049	1.05413	1.05436	1.06536	1.0834	1.07365	1.06768	1.07274	1.07006	1.0654	1.05617
1000	0.9373	0.99348	1.03752	1.02184	1.05728	1.05189	1.06271	1.05632	1.0561	1.06797	1.0874	1.0764	1.07088	1.07443	1.07255	1.06834	1.05917
1001	0.9373	0.9937	1.03847	1.0234	1.05843	1.05382	1.06455	1.05825	1.05764	1.0701	1.09038	1.07836	1.07332	1.07625	1.07475	1.07079	1.06159
1002	0.93764	0.9944	1.03942	1.02503	1.05916	1.05542	1.06577	1.05977	1.05886	1.07147	1.09175	1.07908	1.07454	1.07826	1.0765	1.07245	1.06307
1003	0.93798	0.99509	1.04035	1.02663	1.05987	1.05698	1.06697	1.06125	1.06006	1.07282	1.0931	1.0798	1.07574	1.08024	1.07822	1.07409	1.06453
1004	0.93861	0.99599	1.04149	1.02811	1.06087	1.05847	1.06837	1.06283	1.06137	1.07448	1.09466	1.08089	1.07702	1.08233	1.08005	1.07587	1.06607
1005	0.94021	0.9976	1.04335	1.02923	1.0629	1.05977	1.07049	1.06481	1.06308	1.07725	1.09703	1.0833	1.07862	1.08484	1.08234	1.07823	1.06795
1006	0.94179	0.99918	1.04518	1.03034	1.06489	1.06104	1.07257	1.06675	1.06477	1.07999	1.09936	1.08568	1.0802	1.08732	1.0846	1.08055	1.0698
1007	0.94316	1.00053	1.04673	1.0312	1.06661	1.06205	1.07433	1.06838	1.06615	1.08222	1.10122	1.08769	1.08145	1.08937	1.08644	1.08247	1.07132
1008	0.94192	0.99908	1.04471	1.02906	1.06514	1.05975	1.07207	1.06627	1.06387	1.07804	1.09723	1.08527	1.07862	1.0862	1.08305	1.07947	1.06884
1009	0.94071	0.99767	1.04275	1.02697	1.06371	1.05752	1.06987	1.06422	1.06166	1.07401	1.09337	1.08292	1.07588	1.08313	1.07977	1.07655	1.06643
1010	0.93954	0.99629	1.04085	1.02495	1.06232	1.05536	1.06773	1.06222	1.0595	1.07011	1.08964	1.08064	1.07321	1.08014	1.07659	1.07373	1.06409
1011	0.93837	0.99508	1.03992	1.02407	1.06118	1.05424	1.06537	1.06132	1.05826	1.0692	1.08829	1.07892	1.07158	1.07852	1.07573	1.07257	1.06266
1012	0.93722	0.99391	1.0391	1.02332	1.06009	1.05323	1.06305	1.06055	1.05713	1.06859	1.08719	1.07728	1.07009	1.07706	1.07511	1.07158	1.06136
1013	0.9361	0.99276	1.0383	1.02258	1.05903	1.05225	1.06078	1.05979	1.05602	1.06799	1.08611	1.07569	1.06863	1.07563	1.0745	1.07062	1.06009
1014	0.93679	0.99383	1.03989	1.02377	1.06048	1.05426	1.06308	1.06139	1.05777	1.07038	1.08894	1.07816	1.07169	1.07842	1.07689	1.07319	1.06248
1015	0.93805	0.99561	1.04224	1.02557	1.06275	1.05724	1.06687	1.06375	1.06043	1.07372	1.09305	1.08194	1.07622	1.08258	1.08026	1.0769	1.06606
1016	0.9393	0.99737	1.04456	1.02736	1.06499	1.06019	1.07062	1.06608	1.06307	1.07705	1.09713	1.0857	1.08073	1.08672	1.0836	1.08059	1.06962
1017	0.94002	0.99811	1.04568	1.02842	1.06614	1.06177	1.07272	1.06731	1.06436	1.07884	1.09887	1.08743	1.08281	1.08833	1.08564	1.08226	1.07149
1018	0.94037	0.99817	1.04596	1.029	1.06654	1.06241	1.07366	1.06779	1.06472	1.07958	1.09902	1.08776	1.08321	1.08821	1.08676	1.08255	1.07221
1019	0.94072	0.99822	1.04624	1.02956	1.06693	1.06303	1.07459	1.06825	1.06507	1.0803	1.09916	1.08809	1.08361	1.0881	1.08787	1.08283	1.07292
1020	0.94048	0.99829	1.04662	1.02994	1.06735	1.06347	1.07509	1.06896	1.06571	1.08116	1.09964	1.08854	1.08418	1.08822	1.08857	1.08349	1.07372
1021	0.93949	0.99837	1.04712	1.03008	1.0678	1.06367	1.07507	1.06998	1.06672	1.08222	1.10055	1.08913	1.08499	1.08867	1.08877	1.08464	1.07464
1022	0.93851	0.99845	1.04762	1.03022	1.06825	1.06388	1.07504	1.07099	1.06773	1.08326	1.10146	1.08973	1.08579	1.08911	1.08896	1.08577	1.07555
1023	0.93789	0.99839	1.04779	1.03028	1.06834	1.0638	1.07466	1.07142	1.06827	1.08357	1.10169	1.0898	1.08599	1.0893	1.08881	1.08623	1.07578
1024	0.93817	0.99799	1.04713	1.03014	1.06751	1.063	1.07337	1.07038	1.06761	1.082	1.10024	1.08856	1.08463	1.08886	1.08778	1.08494	1.07427
1025	0.93845	0.9976	1.04648	1.03001	1.06671	1.06221	1.07212	1.06936	1.06698	1.08047	1.09882	1.08735	1.08331	1.08844	1.08677	1.08368	1.07281
1026	0.93882	0.99746	1.04611	1.03015	1.0663	1.06175	1.07139	1.06876	1.06668	1.07951	1.098	1.08667	1.0825	1.08835	1.08622	1.08292	1.07191
1027	0.93996	0.99911	1.04766	1.0323	1.06869	1.0635	1.07434	1.07111	1.06882	1.08246	1.10141	1.08969	1.08524	1.09065	1.08882	1.08562	1.07489
1028	0.94109	1.00075	1.04919	1.03444	1.07106	1.06523	1.07727	1.07344	1.07093	1.08539	1.1048	1.09269	1.08795	1.09294	1.09139	1.0883	1.07784
1029	0.94221	1.00236	1.0507	1.03655	1.0734	1.06695	1.08017	1.07575	1.07303	1.08829	1.10816	1.09566	1.09064	1.0952	1.09394	1.09096	1.08076
1030	0.94122	1.00107	1.04969	1.03478	1.07241	1.0662	1.07944	1.07495	1.07217	1.08764	1.10727	1.0952	1.08915	1.09432	1.09346	1.09046	1.08003
1031	0.94017	0.99968	1.04859	1.03289	1.0713	1.06536	1.07857	1.07404	1.07121	1.08686	1.10622	1.09462	1.08751	1.09333	1.09285	1.08984	1.07917
1032	0.93914	0.99832	1.0475	1.03103	1.0702	1.06454	1.07772	1.07315	1.07026	1.08608	1.1052	1.09404	1.0859	1.09235	1.09226	1.08922	1.07832
1033	0.93888	0.99763	1.04732	1.03052	1.06965	1.06398	1.07685	1.07221	1.06955	1.08485	1.1042	1.09306	1.08519	1.09191	1.09096	1.08799	1.07747
1034	0.93882	0.99711	1.04735	1.03033	1.06923	1.06348	1.07599	1.07126	1.06891	1.08353	1.10322	1.09199	1.08471	1.09159	1.08951	1.08662	1.07663
1035	0.93875	0.9966	1.04738	1.03014	1.06882	1.063	1.07515	1.07034	1.06827	1.08223	1.10226	1.09094	1.08423	1.09128	1.08809	1.08528	1.07581
1036	0.93895	0.99706	1.04816	1.03102	1.06956	1.06405	1.07592	1.0717	1.06881	1.08325	1.10321	1.09163	1.08562	1.0922	1.08929	1.0868	1.0769
1037	0.93928	0.99804	1.04933	1.03249	1.07091	1.06592	1.07756	1.07428	1.06998	1.0855	1.10519	1.09323	1.08803	1.09377	1.09189	1.08984	1.07901
1038	0.93961	0.99902	1.05049	1.03394	1.07225	1.06779	1.07919	1.07686	1.07113	1.08774	1.10716	1.09483	1.09043	1.09532	1.09449	1.09288	1.0811
1039	0.93944	0.99923	1.05076	1.0343	1.07286	1.06842	1.08	1.07789	1.0718	1.08891	1.10821	1.09571	1.09154	1.09614	1.09566	1.09399	1.08219
1040	0.93876	0.99868	1.0501	1.03354	1.07273	1.0678	1.07995	1.07735	1.07197	1.08897	1.10833	1.09584	1.09135	1.09619	1.09539	1.09313	1.08225
1041	0.93808	0.99813	1.04946	1.0328	1.07259	1.06719	1.0799	1.07681	1.07215	1.08903	1.10846	1.09596	1.09115	1.09624	1.09511	1.09228	1.08231
1042	0.93738	0.99752	1.04883	1.03199	1.07222	1.06649	1.07969	1.0759	1.07177	1.08856	1.10792	1.09572	1.0907	1.0959	1.09463	1.09132	1.08197
1043	0.93661	0.99681	1.04821	1.03106	1.07141	1.06563	1.07918	1.07426	1.0703	1.08705	1.10612	1.09476	1.08973	1.0948	1.09372	1.09014	1.08089
1044	0.93585	0.9961	1.04761	1.03015	1.0706	1.06477	1.07867	1.07264	1.06886	1.08557	1.10434	1.0938	1.08877	1.09372	1.09283	1.08897	1.07982
1045	0.93546	0.99581	1.0474	1.02968	1.07031	1.06433	1.07861	1.07167	1.06806	1.08476	1.10334	1.09338	1.08824	1.09334	1.09242	1.08847	1.07926
1046	0.93672	0.99734	1.04896	1.03125	1.07234	1.06572	1.08059	1.07348	1.07009	1.08697	1.10575	1.09532	1.08961	1.09607	1.09419	1.09094	1.08102
1047	0.93796	0.99886	1.0505	1.0328	1.07435	1.06709	1.08255	1.07529	1.0721	1.08916	1.10815	1.09725	1.09096	1.09878	1.09594	1.0934	1.08275
1048	0.93918	1.00036	1.05204	1.03437	1.07634	1.06847	1.0845	1.07711	1.07411	1.09134	1.11056	1.09918	1.09236	1.10147	1.09772	1.09584	1.08451
1049	0.93985	1.00149	1.05396	1.03695	1.0784	1.0711	1.08663	1.08017	1.0767	1.09403	1.114	1.10207	1.09608	1.10388	1.10117	1.09866	1.08767
1050	0.94051	1.00261	1.05587	1.03952	1.08045	1.07371	1.08876	1.08324	1.07929	1.09671	1.11743	1.10494	1.09981	1.10628	1.10463	1.10147	1.09083
1051	0.94117	1.00373	1.05777	1.04209	1.0825	1.07632	1.09089	1.0863	1.08187	1.09939	1.12086	1.10781	1.10354	1.10868	1.10808	1.10427	1.09398
1052	0.94076	1.00322	1.05688	1.04046	1.08103	1.07491	1.08925	1.0845	1.0799	1.09777	1.11861	1.1063	1.10172	1.10669	1.10612	1.10241	1.09214
1053	0.9402	1.00249	1.05559	1.03823	1.07908	1.07293	1.0871	1.08203	1.0773	1.09555	1.11557	1.10418	1.09911	1.10409	1.10341	1.09989	1.0896
1054	0.93965	1.00177	1.05433	1.03605	1.07716	1.07099	1.08499	1.07961	1.07476	1.09337	1.11261	1.10209	1.09656	1.10155	1.10076	1.09743	1.08712
1055	0.93955	1.00158	1.05421	1.0359	1.07677	1.07073	1.08453	1.07935	1.07432	1.09298	1.11198	1.10161	1.09563	1.10099	1.10019	1.09697	1.08679
1056	0.93962	1.0016	1.05453	1.03654	1.07699	1.07114	1.08472	1.07993	1.07472	1.09329	1.11228	1.10176	1.09532	1.1012	1.10044	1.09728	1.08731
1057	0.9397	1.00161	1.05485	1.03718	1.07721	1.07154	1.08491	1.08051	1.07511	1.0936	1.11257	1.1019	1.09502	1.10141	1.10069	1.09759	1.08782
1058	0.94055	1.00263	1.05579	1.03843	1.07826	1.07271	1.08643	1.08202	1.07658	1.09496	1.11424	1.10319	1.09645	1.10294	1.10215	1.09923	1.08947
1059	0.94201	1.00442	1.05722	1.04016	1.07998	1.07446	1.08897	1.08425	1.07888	1.09716	1.11698	1.10537	1.09922	1.1055	1.10456	1.10191	1.09199
1060	0.94346	1.0062	1.05862	1.04188	1.08167	1.0762	1.0915	1.08646	1.08116	1.09933	1.11971	1.10753	1.10197	1.10804	1.10694	1.10457	1.09449
1061	0.94402	1.00713	1.05963	1.04273	1.08289	1.07728	1.09298	1.08783	1.08259	1.10081	1.1215	1.10901	1.10381	1.10983	1.10857	1.10619	1.09612
1062	0.94329	1.00683	1.06008	1.04233	1.08342	1.07742	1.09296	1.08797	1.08276	1.10128	1.12194	1.1095	1.10434	1.11053	1.10911	1.1063	1.0965
1063	0.94257	1.00654	1.06052	1.04194	1.08394	1.07756	1.09293	1.08812	1.08294	1.10176	1.12237	1.10998	1.10486	1.11123	1.10965	1.10641	1.09686
1064	0.94178	1.00599	1.06056	1.04144	1.08414	1.07749	1.09269	1.08803	1.08288	1.10196	1.12252	1.11006	1.10514	1.11157	1.10991	1.1063	1.09688
1065	0.94078	1.00468	1.05943	1.04062	1.08337	1.0768	1.0918	1.08727	1.08212	1.10137	1.12183	1.10892	1.10474	1.11082	1.10935	1.10554	1.09588
1066	0.93979	1.00338	1.05831	1.0398	1.0826	1.07611	1.09092	1.08651	1.08137	1.10079	1.12115	1.10779	1.10434	1.11008	1.10879	1.10478	1.09487
1067	0.93886	1.00217	1.05723	1.03898	1.08182	1.07542	1.09005	1.08571	1.08059	1.10016	1.12033	1.10673	1.1038	1.10935	1.1082	1.10403	1.09387
1068	0.93852	1.00175	1.05649	1.03804	1.08084	1.07468	1.08919	1.0846	1.0795	1.0991	1.11831	1.10629	1.102	1.10872	1.1073	1.10324	1.09285
1069	0.93818	1.00134	1.05576	1.03713	1.07987	1.07396	1.08835	1.08351	1.07843	1.09805	1.11633	1.10584	1.10023	1.10811	1.10642	1.10245	1.09185
1070	0.93785	1.00093	1.05504	1.03622	1.07892	1.07325	1.08752	1.08243	1.07737	1.09702	1.11438	1.10541	1.0985	1.1075	1.10555	1.10168	1.09086
1071	0.93878	1.00272	1.05711	1.03882	1.08141	1.07522	1.0901	1.08562	1.07965	1.09958	1.11789	1.10817	1.10151	1.10971	1.10858	1.10493	1.09335
1072	0.93977	1.00462	1.05934	1.04162	1.08411	1.07734	1.09287	1.08905	1.08213	1.10235	1.12173	1.11112	1.10481	1.11208	1.11184	1.10842	1.09605
1073	0.94076	1.00652	1.06156	1.04441	1.08679	1.07945	1.09564	1.09248	1.08459	1.1051	1.12556	1.11407	1.10809	1.11445	1.1151	1.1119	1.09874
1074	0.94062	1.00618	1.0614	1.04393	1.08629	1.07933	1.09481	1.09175	1.08435	1.10431	1.12455	1.11348	1.10767	1.11401	1.11419	1.11121	1.09851
1075	0.94018	1.00526	1.06062	1.04262	1.08498	1.07863	1.09307	1.08995	1.08342	1.10262	1.12231	1.11199	1.1063	1.11285	1.11223	1.10946	1.09753
1076	0.93976	1.00435	1.05985	1.04133	1.08369	1.07794	1.09135	1.08819	1.0825	1.10096	1.12011	1.11053	1.10495	1.11172	1.1103	1.10775	1.09657
1077	0.93931	1.00437	1.05968	1.04109	1.08373	1.0781	1.0913	1.0879	1.08272	1.101	1.12009	1.11068	1.10498	1.1118	1.11032	1.10785	1.09693
1078	0.93885	1.00491	1.05983	1.04144	1.08451	1.07873	1.09216	1.08842	1.08357	1.102	1.12127	1.11173	1.10579	1.11257	1.11142	1.10897	1.09802
1079	0.9384	1.00544	1.05999	1.04178	1.08529	1.07936	1.09302	1.08894	1.08442	1.10298	1.12244	1.11277	1.1066	1.11333	1.11252	1.11009	1.09911
1080	0.93892	1.00632	1.061	1.04304	1.08678	1.08058	1.0948	1.09043	1.08597	1.10473	1.12442	1.11464	1.10843	1.11508	1.11452	1.11204	1.10104
1081	0.94046	1.00757	1.06293	1.04527	1.08902	1.08242	1.09756	1.09293	1.08826	1.10727	1.12724	1.1174	1.11134	1.11789	1.11746	1.11487	1.10387
1082	0.942	1.00882	1.06484	1.0475	1.09125	1.08426	1.10031	1.09543	1.09054	1.1098	1.13005	1.12015	1.11424	1.12069	1.1204	1.1177	1.10669
1083	0.94317	1.00987	1.06626	1.0488	1.09267	1.08561	1.10203	1.09722	1.09205	1.11162	1.1319	1.12208	1.11616	1.12246	1.12231	1.11958	1.10853
1084	0.94364	1.01054	1.06671	1.04829	1.09249	1.08597	1.10168	1.0976	1.09204	1.112	1.13186	1.12238	1.11613	1.12218	1.12217	1.11958	1.10843
1085	0.94411	1.0112	1.06716	1.04778	1.0923	1.08634	1.10134	1.09798	1.09202	1.11237	1.13182	1.12269	1.11609	1.12191	1.12203	1.11957	1.10833
1086	0.94437	1.0116	1.06745	1.04733	1.09212	1.08655	1.10112	1.09819	1.09193	1.11263	1.13174	1.12283	1.11602	1.12158	1.12189	1.11956	1.1082
1087	0.94373	1.01083	1.06706	1.0471	1.09191	1.08613	1.10145	1.09766	1.09145	1.11237	1.13146	1.12227	1.11578	1.12099	1.12176	1.11953	1.10796
1088	0.94309	1.01006	1.06667	1.04688	1.0917	1.08571	1.10177	1.09713	1.09097	1.11211	1.13118	1.12171	1.11554	1.1204	1.12163	1.11949	1.10773
1089	0.94247	1.00933	1.06632	1.04669	1.09153	1.08533	1.10211	1.09666	1.09054	1.1119	1.13099	1.12121	1.11537	1.11989	1.12154	1.11949	1.10754
1090	0.94223	1.00956	1.06693	1.04766	1.0926	1.08616	1.10332	1.09803	1.09152	1.11292	1.13321	1.12264	1.11741	1.12186	1.12302	1.12077	1.10869
1091	0.94199	1.00978	1.06755	1.04862	1.09368	1.08699	1.10452	1.09941	1.09249	1.11393	1.13543	1.12408	1.11945	1.12382	1.1245	1.12206	1.10985
1092	0.94176	1.01	1.06817	1.04959	1.09475	1.08781	1.10572	1.10078	1.09346	1.11495	1.13766	1.12551	1.1215	1.12579	1.12598	1.12334	1.11101
1093	0.94251	1.01128	1.06946	1.05134	1.0962	1.08919	1.1074	1.10239	1.09525	1.11693	1.13947	1.12712	1.12318	1.12789	1.12827	1.1251	1.11321
1094	0.94338	1.01268	1.07084	1.05318	1.0977	1.09063	1.10914	1.10404	1.09716	1.11904	1.14122	1.12875	1.1248	1.12999	1.13066	1.12693	1.11555
1095	0.94425	1.01409	1.07222	1.05502	1.0992	1.09207	1.11088	1.10567	1.09906	1.12113	1.14297	1.13037	1.12642	1.13209	1.13305	1.12875	1.11788
1096	0.94536	1.01467	1.07264	1.05526	1.0996	1.09269	1.11105	1.10574	1.09925	1.12133	1.14243	1.13062	1.12624	1.13218	1.13289	1.12903	1.11828
1097	0.94653	1.01493	1.07271	1.0549	1.0996	1.09301	1.11066	1.10524	1.09883	1.12082	1.14107	1.13037	1.12541	1.13153	1.13182	1.12874	1.11797
1098	0.94769	1.0152	1.07277	1.05456	1.09961	1.09331	1.11027	1.10475	1.09841	1.12033	1.13974	1.13012	1.1246	1.13091	1.13077	1.12846	1.11767
1099	0.94848	1.01597	1.07387	1.05553	1.10073	1.09439	1.1116	1.10597	1.09959	1.12166	1.141	1.13151	1.1258	1.13211	1.13201	1.12994	1.11881
1100	0.94902	1.0171	1.07572	1.05746	1.10266	1.09601	1.11417	1.10841	1.10193	1.1243	1.14412	1.13409	1.12845	1.13462	1.13489	1.1327	1.12097
1101	0.94955	1.01823	1.07757	1.05939	1.10459	1.09763	1.11672	1.11085	1.10426	1.12694	1.14723	1.13666	1.13109	1.13713	1.13778	1.13546	1.12313
1102	0.94953	1.0186	1.07819	1.0602	1.10559	1.09833	1.11781	1.112	1.10523	1.12802	1.14865	1.13772	1.13236	1.13828	1.13912	1.13656	1.12424
1103	0.94879	1.01799	1.07721	1.05955	1.10537	1.09784	1.11697	1.11146	1.10443	1.12703	1.14783	1.13679	1.13182	1.13763	1.13845	1.1355	1.12396
1104	0.94806	1.01739	1.07625	1.0589	1.10516	1.09735	1.11613	1.11093	1.10363	1.12606	1.14701	1.13587	1.13128	1.13699	1.13777	1.13445	1.12369
1105	0.94767	1.01718	1.07582	1.05864	1.10508	1.09724	1.11579	1.11071	1.10332	1.12568	1.14672	1.13556	1.13136	1.13689	1.13751	1.13399	1.12374
1106	0.94816	1.01796	1.07676	1.05933	1.10535	1.09809	1.11671	1.1113	1.10428	1.12683	1.14774	1.13678	1.13304	1.13816	1.13825	1.13502	1.1246
1107	0.94865	1.01874	1.0777	1.06002	1.10561	1.09894	1.11763	1.11188	1.10522	1.12797	1.14876	1.138	1.13471	1.13941	1.139	1.13605	1.12547
1108	0.94915	1.0195	1.07864	1.06071	1.10597	1.09978	1.11855	1.11252	1.10617	1.12906	1.1498	1.13918	1.13616	1.14064	1.13981	1.13709	1.1264
1109	0.9497	1.02017	1.07969	1.06143	1.10694	1.10064	1.11952	1.11346	1.10716	1.12984	1.15098	1.14019	1.1362	1.14164	1.14113	1.13822	1.12779
1110	0.95026	1.02084	1.08072	1.06215	1.10789	1.10149	1.12048	1.1144	1.10813	1.1306	1.15215	1.14118	1.13625	1.14264	1.14243	1.13934	1.12917
1111	0.9508	1.0215	1.08175	1.06286	1.10884	1.10233	1.12144	1.11533	1.1091	1.13136	1.15331	1.14217	1.13629	1.14362	1.14372	1.14044	1.13053
1112	0.95035	1.02127	1.08161	1.06211	1.10847	1.10206	1.12082	1.11517	1.10867	1.13118	1.15296	1.14196	1.13634	1.14313	1.14291	1.14014	1.13012
1113	0.94988	1.02103	1.08146	1.06135	1.10807	1.10177	1.12018	1.115	1.10823	1.13098	1.15258	1.14174	1.13639	1.14263	1.14207	1.13982	1.12969
1114	0.94942	1.02079	1.08131	1.0606	1.10768	1.10148	1.11956	1.11482	1.10779	1.13078	1.15221	1.14151	1.13643	1.14213	1.14125	1.1395	1.12927
1115	0.95027	1.02197	1.08256	1.06236	1.10978	1.10343	1.12141	1.117	1.10972	1.13323	1.1544	1.14347	1.13861	1.14428	1.1438	1.14178	1.13167
1116	0.95137	1.02343	1.08407	1.06461	1.11236	1.10582	1.12375	1.11963	1.11211	1.1362	1.15709	1.14584	1.1412	1.14696	1.14702	1.14456	1.13462
1117	0.95246	1.02487	1.08557	1.06685	1.11492	1.10819	1.12608	1.12226	1.11449	1.13916	1.15977	1.14821	1.14378	1.14962	1.15023	1.14734	1.13757
1118	0.95344	1.02559	1.08647	1.0677	1.11584	1.10906	1.12696	1.12324	1.11509	1.13978	1.16073	1.14917	1.14436	1.15064	1.15139	1.14853	1.13865
1119	0.95437	1.02598	1.08709	1.06793	1.11602	1.10925	1.12718	1.12347	1.1149	1.13934	1.16093	1.14948	1.14405	1.15092	1.15164	1.14901	1.13889
1120	0.95528	1.02637	1.08771	1.06816	1.11619	1.10943	1.1274	1.12369	1.1147	1.13891	1.16112	1.1498	1.14374	1.15119	1.15188	1.14947	1.13912
1121	0.95686	1.02795	1.08953	1.06973	1.11764	1.11099	1.1292	1.12532	1.11632	1.14049	1.16289	1.15177	1.14555	1.15313	1.15345	1.15119	1.14086
1122	0.959	1.03055	1.09237	1.07243	1.12017	1.11369	1.13233	1.12812	1.11945	1.14377	1.166	1.15514	1.14915	1.15646	1.15614	1.15396	1.14387
1123	0.96112	1.03312	1.09518	1.07511	1.12268	1.11637	1.13545	1.1309	1.12256	1.14703	1.16908	1.15849	1.15273	1.15976	1.15881	1.1567	1.14685
1124	0.9624	1.03504	1.0973	1.07734	1.12474	1.11859	1.13808	1.13327	1.12516	1.14985	1.17186	1.16133	1.15573	1.16265	1.16149	1.15927	1.14949
1125	0.96243	1.03599	1.09837	1.07892	1.12614	1.12013	1.14001	1.13505	1.12703	1.15201	1.17422	1.16341	1.15785	1.16493	1.1642	1.16162	1.15163
1126	0.96246	1.03693	1.09944	1.0805	1.12754	1.12167	1.14194	1.13684	1.12889	1.15417	1.17658	1.16549	1.15997	1.16721	1.16692	1.16397	1.15377
1127	0.96243	1.03761	1.10022	1.08157	1.12852	1.12285	1.14325	1.13813	1.13019	1.15569	1.17819	1.16691	1.16145	1.16862	1.16884	1.16563	1.15533
1128	0.96222	1.03746	1.10012	1.08106	1.12823	1.12291	1.14266	1.13794	1.12976	1.15527	1.17748	1.1663	1.16094	1.16741	1.16836	1.16518	1.15513
1129	0.96202	1.03731	1.10003	1.08056	1.12794	1.12297	1.14208	1.13776	1.12935	1.15484	1.17677	1.1657	1.16044	1.16621	1.16788	1.16474	1.15494
1130	0.96185	1.03719	1.09999	1.08012	1.12773	1.12299	1.14164	1.13761	1.12897	1.15444	1.17619	1.16519	1.16005	1.16521	1.16749	1.16435	1.15476
1131	0.96208	1.03721	1.10039	1.08018	1.12811	1.12265	1.14235	1.13779	1.12892	1.1542	1.17656	1.16547	1.16052	1.16582	1.16789	1.16442	1.15469
1132	0.9623	1.03724	1.10079	1.08023	1.12848	1.12231	1.14306	1.13796	1.12888	1.15395	1.17692	1.16575	1.16098	1.16642	1.16828	1.16448	1.15462
1133	0.96252	1.03726	1.10118	1.08029	1.12886	1.12197	1.14376	1.13814	1.12883	1.15371	1.17728	1.16602	1.16145	1.16702	1.16867	1.16455	1.15455
1134	0.96536	1.03958	1.10336	1.08226	1.13115	1.12412	1.14544	1.13936	1.13084	1.15609	1.17862	1.16815	1.16311	1.16902	1.16982	1.16639	1.15672
1135	0.96829	1.04196	1.10558	1.08429	1.13349	1.12635	1.14713	1.14061	1.13291	1.15855	1.17998	1.17033	1.1648	1.17106	1.17098	1.16827	1.15895
1136	0.97116	1.0443	1.10776	1.08628	1.13579	1.12854	1.1488	1.14183	1.13494	1.16097	1.18132	1.17247	1.16645	1.17305	1.17211	1.17012	1.16114
1137	0.97268	1.04635	1.10967	1.08878	1.13812	1.13111	1.15129	1.14496	1.1375	1.16386	1.18454	1.1754	1.16942	1.17577	1.17561	1.17317	1.16414
1138	0.97387	1.04831	1.11152	1.09138	1.14046	1.13376	1.15396	1.14853	1.14018	1.16686	1.18819	1.1785	1.17268	1.17865	1.17965	1.1765	1.16732
1139	0.97506	1.05027	1.11335	1.09397	1.14278	1.13639	1.15662	1.15209	1.14284	1.16984	1.19183	1.18158	1.17593	1.18152	1.18368	1.17981	1.17048
1140	0.97691	1.05173	1.11493	1.09579	1.14448	1.138	1.15804	1.15402	1.14448	1.17146	1.19338	1.18296	1.17752	1.18299	1.18519	1.18152	1.17198
1141	0.9791	1.05294	1.11638	1.09722	1.14585	1.13908	1.15884	1.15511	1.14561	1.17238	1.19388	1.18348	1.17827	1.18375	1.18544	1.18242	1.17265
1142	0.98125	1.05413	1.1178	1.09863	1.1472	1.14015	1.15962	1.15619	1.14672	1.1733	1.19438	1.18399	1.17901	1.18451	1.18568	1.1833	1.17331
1143	0.98323	1.05586	1.11961	1.10046	1.14919	1.14195	1.16141	1.15806	1.14861	1.17493	1.19617	1.18577	1.18074	1.18635	1.18746	1.18522	1.17511
1144	0.98505	1.05809	1.12178	1.10269	1.15178	1.14444	1.16412	1.16065	1.15121	1.17724	1.19915	1.18872	1.1834	1.18922	1.19065	1.18809	1.17797
1145	0.98687	1.06033	1.12395	1.10492	1.15438	1.14692	1.16683	1.16325	1.15382	1.17955	1.20214	1.19168	1.18606	1.19208	1.19385	1.19096	1.18083
1146	0.98827	1.06204	1.1254	1.10645	1.15622	1.14847	1.16848	1.16465	1.1555	1.1809	1.20387	1.19356	1.18769	1.19375	1.1956	1.19256	1.18241
1147	0.98897	1.06288	1.12569	1.10683	1.15684	1.14847	1.16837	1.16408	1.15565	1.18066	1.20352	1.19364	1.1876	1.1934	1.19496	1.19204	1.18187
1148	0.98968	1.06372	1.12597	1.10721	1.15745	1.14847	1.16825	1.16351	1.1558	1.18043	1.20316	1.19373	1.18751	1.19306	1.19433	1.19152	1.18134
1149	0.99059	1.0647	1.12665	1.10796	1.15839	1.14903	1.1688	1.16378	1.1565	1.18096	1.20353	1.19436	1.18814	1.19354	1.19459	1.19192	1.18156
1150	0.9922	1.06617	1.12865	1.10994	1.16048	1.15146	1.17154	1.16682	1.15903	1.18401	1.20627	1.19675	1.19118	1.19671	1.19781	1.19532	1.18425
1151	0.99382	1.06765	1.13066	1.11193	1.16257	1.15391	1.17431	1.16989	1.16158	1.18708	1.20903	1.19916	1.19424	1.19991	1.20105	1.19876	1.18695
1152	0.99538	1.06909	1.13258	1.1138	1.16452	1.15619	1.1768	1.17268	1.16393	1.1899	1.21157	1.20133	1.19703	1.20283	1.204	1.20187	1.18949
1153	0.99633	1.07011	1.13335	1.1142	1.16483	1.15662	1.17634	1.17246	1.16409	1.18985	1.21159	1.201	1.19676	1.20255	1.20362	1.20132	1.19002
1154	0.99727	1.07112	1.13411	1.1146	1.16514	1.15705	1.17588	1.17225	1.16424	1.18979	1.2116	1.20067	1.19649	1.20227	1.20325	1.20077	1.19054
1155	0.9982	1.07212	1.13487	1.115	1.16545	1.15747	1.17543	1.17203	1.16439	1.18974	1.21162	1.20034	1.19623	1.202	1.20288	1.20023	1.19106
1156	0.99891	1.07288	1.13624	1.11635	1.16634	1.15868	1.17708	1.17416	1.16545	1.19113	1.21352	1.20218	1.19759	1.20378	1.20492	1.20191	1.19255
1157	0.99961	1.07362	1.13765	1.11777	1.16726	1.15993	1.17884	1.17642	1.16655	1.19261	1.21552	1.20415	1.19904	1.20569	1.2071	1.20371	1.19409
1158	1.00032	1.07437	1.13906	1.11919	1.16818	1.16119	1.18062	1.17869	1.16766	1.1941	1.21754	1.20613	1.2005	1.2076	1.20929	1.20552	1.19563
1159	1.00098	1.07492	1.14033	1.11976	1.16922	1.16209	1.18178	1.17938	1.16884	1.19511	1.21838	1.20718	1.20141	1.2084	1.21019	1.2066	1.19672
1160	1.00164	1.07543	1.14156	1.12013	1.17028	1.1629	1.1828	1.17968	1.17003	1.196	1.21894	1.208	1.20219	1.20893	1.21078	1.20751	1.1977
1161	1.0023	1.07593	1.14279	1.1205	1.17134	1.16371	1.18382	1.17998	1.17122	1.19688	1.2195	1.20882	1.20296	1.20945	1.21136	1.20841	1.19867
1162	1.00234	1.07621	1.14295	1.12104	1.17217	1.16437	1.18465	1.18024	1.17177	1.19799	1.2201	1.20951	1.20375	1.21009	1.21206	1.20926	1.19968
1163	1.00208	1.07637	1.14256	1.12166	1.17288	1.16496	1.18539	1.18049	1.17199	1.19921	1.22072	1.21014	1.20454	1.2108	1.21281	1.21007	1.20072
1164	1.00181	1.07653	1.14218	1.12228	1.17359	1.16554	1.18613	1.18073	1.17222	1.20042	1.22134	1.21077	1.20533	1.2115	1.21357	1.21089	1.20175
1165	1.00164	1.07657	1.14207	1.12274	1.17377	1.16594	1.18618	1.18112	1.17232	1.20079	1.22184	1.21112	1.20575	1.21192	1.21362	1.21087	1.20208
1166	1.00156	1.0765	1.1422	1.12304	1.17346	1.16615	1.18559	1.18165	1.17232	1.20038	1.22222	1.21123	1.20584	1.21209	1.21305	1.21009	1.20177
1167	1.00148	1.07644	1.14233	1.12335	1.17315	1.16636	1.18501	1.18218	1.17231	1.19996	1.2226	1.21133	1.20593	1.21226	1.21247	1.20931	1.20147
1168	1.00165	1.07664	1.14256	1.1235	1.17318	1.1665	1.18496	1.18249	1.17245	1.19983	1.22281	1.21153	1.20602	1.21251	1.21212	1.20913	1.20144
1169	1.00224	1.07727	1.14294	1.12341	1.17377	1.16653	1.18576	1.18247	1.17284	1.20013	1.22276	1.2119	1.20609	1.2129	1.21211	1.20993	1.20187
1170	1.00283	1.07791	1.14332	1.12332	1.17436	1.16655	1.18656	1.18244	1.17322	1.20044	1.2227	1.21227	1.20616	1.21329	1.2121	1.21072	1.20229
1171	1.00344	1.07864	1.14397	1.12355	1.17502	1.16694	1.18759	1.18272	1.17388	1.201	1.22305	1.21298	1.20667	1.21403	1.21263	1.21171	1.20302
1172	1.00413	1.0797	1.14547	1.12477	1.1759	1.16853	1.18931	1.18393	1.17545	1.20239	1.22469	1.21476	1.20858	1.21588	1.21485	1.21335	1.20471
1173	1.00481	1.08076	1.14696	1.12599	1.17677	1.17011	1.19103	1.18514	1.17701	1.20378	1.22633	1.21654	1.21048	1.21773	1.21708	1.21499	1.20639
1174	1.00549	1.08179	1.14836	1.12718	1.17767	1.17163	1.19264	1.18632	1.17853	1.20512	1.22791	1.21822	1.21232	1.21949	1.21923	1.21661	1.20804
1175	1.00615	1.08271	1.1489	1.12814	1.17879	1.17265	1.19325	1.18734	1.17967	1.20603	1.22899	1.21905	1.21359	1.22043	1.22062	1.21803	1.20944
1176	1.00681	1.08363	1.14944	1.1291	1.17989	1.17367	1.19385	1.18835	1.1808	1.20692	1.23006	1.21988	1.21484	1.22136	1.222	1.21944	1.21084
1177	1.00746	1.08453	1.14998	1.13004	1.18099	1.17467	1.19446	1.18935	1.18192	1.20782	1.23113	1.22071	1.21609	1.22229	1.22338	1.22085	1.21223
1178	1.00758	1.0843	1.14991	1.12989	1.18093	1.17471	1.19486	1.18985	1.18182	1.20828	1.23129	1.22088	1.21613	1.22293	1.22343	1.22096	1.21227
1179	1.00769	1.08401	1.14981	1.1297	1.18081	1.17472	1.19525	1.19032	1.18167	1.20873	1.2314	1.22102	1.21613	1.22355	1.22342	1.22102	1.21225
1180	1.00779	1.08373	1.14971	1.1295	1.1807	1.17472	1.19564	1.1908	1.18152	1.20918	1.23152	1.22115	1.21613	1.22417	1.22342	1.22109	1.21224
1181	1.00723	1.08334	1.14944	1.12914	1.18053	1.1744	1.19543	1.19068	1.18143	1.20903	1.23165	1.22112	1.21627	1.22401	1.22347	1.22073	1.21203
1182	1.00653	1.08292	1.14914	1.12875	1.18034	1.17401	1.1951	1.19042	1.18135	1.20876	1.23179	1.22104	1.21644	1.22367	1.22353	1.22028	1.21177
1183	1.00583	1.08251	1.14883	1.12836	1.18015	1.17362	1.19477	1.19017	1.18127	1.20849	1.23193	1.22097	1.21661	1.22333	1.22359	1.21984	1.21152
1184	1.00606	1.08302	1.1496	1.12883	1.18098	1.17408	1.19574	1.19091	1.18199	1.20929	1.23282	1.22161	1.21743	1.22421	1.22443	1.22078	1.21229
1185	1.00672	1.08396	1.15085	1.1297	1.18228	1.17494	1.19731	1.1921	1.18307	1.21057	1.23406	1.22257	1.21854	1.22565	1.22561	1.22236	1.21352
1186	1.00736	1.08489	1.15209	1.13056	1.18356	1.17579	1.19887	1.19329	1.18414	1.21184	1.23529	1.22353	1.21964	1.22707	1.22679	1.22393	1.21475
1187	1.00821	1.08581	1.15304	1.13132	1.18439	1.17658	1.19984	1.19407	1.18486	1.21284	1.23589	1.22452	1.2204	1.22816	1.22775	1.22497	1.21559
1188	1.00922	1.08673	1.15374	1.13199	1.18484	1.17731	1.20034	1.19452	1.1853	1.21362	1.23596	1.22553	1.22089	1.22897	1.22854	1.22556	1.21611
1189	1.01023	1.08764	1.15444	1.13266	1.18528	1.17805	1.20084	1.19497	1.18573	1.21439	1.23604	1.22653	1.22137	1.22977	1.22931	1.22616	1.21662
1190	1.01103	1.08856	1.1555	1.13392	1.18642	1.17928	1.2019	1.19623	1.18683	1.21586	1.2374	1.22824	1.22271	1.2312	1.23092	1.22764	1.21817
1191	1.01153	1.08952	1.15708	1.13603	1.18858	1.18124	1.20378	1.19866	1.18891	1.21835	1.24064	1.23098	1.22531	1.23354	1.23374	1.2304	1.22121
1192	1.01203	1.09048	1.15866	1.13815	1.19074	1.1832	1.20567	1.2011	1.19098	1.22084	1.24389	1.23374	1.22791	1.23588	1.23656	1.23318	1.22426
1193	1.0125	1.09121	1.15981	1.1395	1.19227	1.18456	1.20702	1.20273	1.19239	1.22253	1.24595	1.23549	1.22969	1.23736	1.23828	1.23492	1.2263
1194	1.01287	1.09133	1.15977	1.13881	1.19208	1.18431	1.20695	1.20221	1.19201	1.22204	1.24482	1.23455	1.22926	1.2365	1.23704	1.23389	1.22564
1195	1.01324	1.09145	1.15973	1.13812	1.19189	1.18406	1.20688	1.2017	1.19163	1.22156	1.2437	1.23362	1.22883	1.23565	1.23582	1.23288	1.22498
1196	1.01351	1.09149	1.15961	1.13747	1.19165	1.18375	1.2067	1.20119	1.19128	1.22096	1.24258	1.23276	1.2283	1.23487	1.23471	1.23193	1.22431
1197	1.01313	1.09098	1.15899	1.13696	1.19104	1.183	1.20585	1.20063	1.19104	1.21963	1.24139	1.23223	1.22708	1.23443	1.23415	1.23138	1.22353
1198	1.01275	1.09048	1.15837	1.13645	1.19043	1.18226	1.205	1.20007	1.1908	1.21832	1.24021	1.2317	1.22587	1.23399	1.23359	1.23083	1.22276
1199	1.01237	1.08998	1.15776	1.13595	1.18982	1.18152	1.20415	1.19951	1.19057	1.21702	1.23903	1.23118	1.22467	1.23355	1.23304	1.23029	1.222
1200	1.01232	1.09049	1.15889	1.13734	1.19124	1.18314	1.20567	1.20144	1.19206	1.21932	1.24185	1.23345	1.22714	1.23574	1.23563	1.2328	1.22442
1201	1.01227	1.09101	1.16002	1.13874	1.19267	1.18476	1.20719	1.20337	1.19355	1.22163	1.24469	1.23573	1.22962	1.23794	1.23824	1.23532	1.22687
1202	1.01222	1.09153	1.16116	1.14014	1.1941	1.18639	1.20873	1.20532	1.19505	1.22396	1.24755	1.23803	1.23213	1.24015	1.24087	1.23787	1.22933
1203	1.01219	1.09139	1.16113	1.14008	1.19386	1.18639	1.20833	1.20531	1.19486	1.22438	1.24769	1.23757	1.23245	1.23968	1.24057	1.23772	1.22927
1204	1.01217	1.09114	1.16092	1.13979	1.19335	1.18613	1.20764	1.205	1.1944	1.22451	1.2474	1.23667	1.23243	1.23878	1.23982	1.23715	1.22881
1205	1.01215	1.0909	1.16072	1.13951	1.19286	1.18588	1.20696	1.2047	1.19395	1.22464	1.24711	1.23579	1.2324	1.2379	1.23907	1.23659	1.22836
1206	1.01212	1.09088	1.16062	1.13944	1.19276	1.18591	1.2073	1.20441	1.19381	1.22449	1.24698	1.23584	1.23235	1.23793	1.23898	1.23654	1.22854
1207	1.0121	1.09096	1.16056	1.13946	1.19281	1.18605	1.20801	1.20413	1.19378	1.22425	1.24691	1.23624	1.23228	1.2383	1.23913	1.23668	1.22896
1208	1.01207	1.09103	1.16051	1.13949	1.19286	1.18619	1.20873	1.20385	1.19375	1.22401	1.24684	1.23664	1.23222	1.23867	1.23928	1.23682	1.22937
1209	1.01146	1.0909	1.16023	1.13922	1.19304	1.1858	1.20899	1.20368	1.19355	1.22367	1.24671	1.23695	1.23226	1.23883	1.23949	1.2367	1.22932
1210	1.01045	1.09065	1.1598	1.13876	1.19329	1.18504	1.20894	1.20357	1.19322	1.22326	1.24654	1.2372	1.23237	1.23887	1.23976	1.23642	1.22895
1211	1.00944	1.0904	1.15937	1.1383	1.19355	1.18429	1.20889	1.20347	1.19289	1.22285	1.24638	1.23745	1.23248	1.2389	1.24002	1.23613	1.22858
1212	1.00896	1.08997	1.15888	1.13781	1.19322	1.1837	1.2085	1.20305	1.19239	1.22238	1.2459	1.23713	1.2321	1.23849	1.23987	1.23568	1.22808
1213	1.00909	1.08933	1.15832	1.13729	1.1922	1.18331	1.20772	1.20227	1.1917	1.22185	1.24506	1.23615	1.23116	1.23758	1.23925	1.23504	1.22744
1214	1.00921	1.08869	1.15777	1.13678	1.19119	1.18291	1.20694	1.20149	1.19101	1.22132	1.24422	1.23518	1.23022	1.23667	1.23862	1.23439	1.22681
1215	1.00935	1.0885	1.15762	1.13677	1.19075	1.18302	1.20654	1.20137	1.19086	1.22125	1.24397	1.23476	1.23007	1.23643	1.23852	1.23439	1.22676
1216	1.00949	1.08924	1.15828	1.13777	1.19147	1.18415	1.20691	1.20256	1.19181	1.22212	1.24492	1.23547	1.23155	1.23755	1.23949	1.23569	1.2279
1217	1.00964	1.08997	1.15894	1.13878	1.1922	1.18527	1.20727	1.20375	1.19276	1.22299	1.24586	1.23617	1.23302	1.23867	1.24045	1.23699	1.22903
1218	1.00977	1.09053	1.15945	1.13951	1.1928	1.18602	1.20754	1.20454	1.19338	1.2236	1.24651	1.23663	1.23402	1.23943	1.24108	1.23785	1.22978
1219	1.00987	1.09042	1.15933	1.13913	1.19287	1.18521	1.20745	1.20369	1.19259	1.22317	1.2459	1.23608	1.23306	1.23871	1.24036	1.23694	1.22896
1220	1.00996	1.09031	1.15921	1.13875	1.19294	1.18441	1.20736	1.20284	1.19182	1.22274	1.24529	1.23555	1.23211	1.238	1.23964	1.23603	1.22815
1221	1.01006	1.09021	1.15917	1.13845	1.19307	1.18375	1.20741	1.20221	1.19124	1.22245	1.2449	1.23517	1.23136	1.23751	1.23912	1.23536	1.22754
1222	1.01027	1.0902	1.1601	1.13929	1.19413	1.18518	1.20948	1.20458	1.19351	1.22426	1.24752	1.23711	1.23345	1.24025	1.24165	1.23793	1.22979
1223	1.01048	1.09019	1.16104	1.14015	1.1952	1.18662	1.21156	1.20698	1.19579	1.22607	1.25017	1.23907	1.23556	1.24302	1.2442	1.24053	1.23206
1224	1.01069	1.09018	1.16199	1.141	1.19627	1.18806	1.21366	1.20939	1.19809	1.2279	1.25284	1.24104	1.23768	1.24581	1.24678	1.24315	1.23435
1225	1.0096	1.08956	1.16134	1.14007	1.19523	1.18737	1.21237	1.20806	1.19696	1.22739	1.25143	1.24022	1.23627	1.24436	1.2453	1.24159	1.23334
1226	1.00843	1.08889	1.16059	1.13901	1.19405	1.18653	1.21083	1.20647	1.19559	1.22671	1.24974	1.23921	1.23461	1.2426	1.24354	1.23975	1.23209
1227	1.00727	1.08822	1.15983	1.13795	1.19288	1.18569	1.2093	1.20489	1.19423	1.22603	1.24806	1.2382	1.23297	1.24087	1.2418	1.23792	1.23084
1228	1.00747	1.08876	1.16065	1.13894	1.19399	1.18633	1.21034	1.20582	1.1953	1.22721	1.2492	1.23955	1.23453	1.24188	1.24286	1.23946	1.23202
1229	1.00801	1.08959	1.16185	1.14044	1.19566	1.18734	1.21202	1.20736	1.19698	1.22885	1.25104	1.24148	1.23688	1.24358	1.24461	1.24185	1.2338
1230	1.00856	1.09042	1.16305	1.14194	1.19733	1.18834	1.2137	1.2089	1.19866	1.23049	1.25288	1.24341	1.23925	1.24529	1.24637	1.24424	1.23559
1231	1.00744	1.08955	1.16217	1.141	1.19668	1.18776	1.21278	1.20825	1.19783	1.22977	1.25214	1.24269	1.23853	1.24454	1.24577	1.24369	1.23483
1232	1.00551	1.08783	1.16026	1.13888	1.19489	1.1864	1.21059	1.2065	1.19576	1.2279	1.25014	1.24067	1.23631	1.24258	1.24401	1.24168	1.23282
1233	1.00358	1.08612	1.15836	1.13677	1.1931	1.18504	1.2084	1.20476	1.1937	1.22603	1.24814	1.23865	1.23409	1.24063	1.24226	1.23968	1.23081
1234	1.00251	1.08524	1.15721	1.13554	1.19188	1.18378	1.20715	1.20358	1.19222	1.22483	1.24645	1.23713	1.23259	1.23956	1.24101	1.23835	1.22927
1235	1.00217	1.08507	1.15671	1.13509	1.19116	1.18262	1.20668	1.20288	1.19124	1.22419	1.24503	1.23602	1.23172	1.23926	1.24019	1.23758	1.22813
1236	1.00184	1.0849	1.15622	1.13463	1.19044	1.18147	1.20622	1.20218	1.19026	1.22355	1.24362	1.23493	1.23085	1.23895	1.23938	1.23682	1.22699
1237	1.00169	1.08482	1.15597	1.13452	1.19009	1.18105	1.2059	1.20164	1.18976	1.22323	1.24291	1.23442	1.23027	1.23886	1.23876	1.23632	1.22641
1238	1.00182	1.08487	1.15607	1.13492	1.19029	1.18168	1.20579	1.20132	1.18993	1.22335	1.24319	1.23474	1.23012	1.23907	1.2384	1.2362	1.22662
1239	1.00195	1.08492	1.15618	1.13532	1.19049	1.1823	1.20568	1.201	1.19009	1.22347	1.24347	1.23506	1.22996	1.23928	1.23805	1.23608	1.22683
1240	1.00221	1.08516	1.15652	1.13586	1.19103	1.18316	1.20613	1.20136	1.19073	1.22394	1.2444	1.23585	1.23063	1.23986	1.23843	1.23663	1.2275
1241	1.00282	1.08589	1.15747	1.1368	1.19243	1.18459	1.20803	1.20348	1.19255	1.22531	1.247	1.23785	1.23342	1.24138	1.24072	1.23892	1.22934
1242	1.00342	1.08663	1.15841	1.13773	1.19383	1.18602	1.20994	1.20559	1.19438	1.22668	1.24961	1.23986	1.23621	1.2429	1.24301	1.24122	1.23119
1243	1.00397	1.08726	1.15919	1.13849	1.19493	1.18712	1.21146	1.20725	1.19587	1.22771	1.25164	1.2414	1.23835	1.24405	1.24488	1.24302	1.23266
1244	1.0042	1.08733	1.15908	1.1383	1.19435	1.18637	1.21087	1.20635	1.1955	1.2269	1.25037	1.24037	1.23678	1.24318	1.2444	1.24205	1.23206
1245	1.00442	1.0874	1.15898	1.13812	1.19379	1.18563	1.21029	1.20547	1.19514	1.22609	1.24912	1.23934	1.23522	1.24231	1.24394	1.24108	1.23146
1246	1.00466	1.08749	1.15889	1.13797	1.19329	1.18496	1.20976	1.20465	1.19482	1.22537	1.24797	1.23841	1.23378	1.24153	1.24353	1.2402	1.23093
1247	1.00527	1.08829	1.15987	1.13936	1.19522	1.18658	1.21134	1.20627	1.19634	1.22756	1.25027	1.24063	1.23618	1.24387	1.24556	1.24253	1.2329
1248	1.00588	1.08909	1.16084	1.14076	1.19716	1.18821	1.21291	1.20789	1.19785	1.22975	1.25257	1.24287	1.23858	1.24623	1.24759	1.24487	1.23487
1249	1.0065	1.08989	1.16182	1.14216	1.19911	1.18984	1.21449	1.20952	1.19937	1.23195	1.25489	1.24511	1.24099	1.24859	1.24962	1.24722	1.23685
1250	1.00638	1.08976	1.16228	1.14215	1.19958	1.19009	1.21499	1.20995	1.19984	1.23252	1.25538	1.24564	1.24133	1.24908	1.25008	1.24758	1.23739
1251	1.00618	1.08953	1.16269	1.14197	1.19989	1.19018	1.21535	1.21025	1.20018	1.23291	1.25567	1.24597	1.24143	1.24936	1.25036	1.24771	1.23776
1252	1.00598	1.08929	1.1631	1.1418	1.2002	1.19027	1.21572	1.21055	1.20053	1.2333	1.25595	1.2463	1.24153	1.24964	1.25063	1.24784	1.23814
1253	1.0051	1.0881	1.16189	1.14035	1.1987	1.18921	1.21465	1.20903	1.19894	1.23141	1.25444	1.24469	1.23995	1.24782	1.24877	1.246	1.23667
1254	1.00402	1.08662	1.16022	1.13852	1.19666	1.18782	1.21316	1.20699	1.19679	1.22885	1.25242	1.2425	1.23788	1.24539	1.24628	1.2436	1.23467
1255	1.00296	1.08515	1.15855	1.13671	1.19464	1.18643	1.21168	1.20496	1.19466	1.22632	1.25041	1.24033	1.23583	1.24299	1.24381	1.24121	1.23268
1256	1.00242	1.08486	1.15824	1.13661	1.19456	1.18642	1.2116	1.20495	1.19463	1.22613	1.25054	1.24041	1.23584	1.24271	1.2441	1.24133	1.23279
1257	1.00219	1.0852	1.15868	1.13745	1.19553	1.18717	1.21229	1.20606	1.19574	1.22722	1.25186	1.24171	1.23698	1.24361	1.24592	1.24285	1.23405
1258	1.00195	1.08555	1.15911	1.1383	1.19651	1.18792	1.21298	1.20717	1.19686	1.22831	1.25318	1.24302	1.23812	1.24451	1.24774	1.24437	1.23531
1259	1.00242	1.08614	1.15971	1.13908	1.19734	1.18855	1.21372	1.20807	1.19777	1.22918	1.25408	1.24403	1.23922	1.2455	1.24886	1.24558	1.23616
1260	1.00354	1.08697	1.16046	1.13979	1.19802	1.18908	1.21451	1.20878	1.19847	1.22985	1.25458	1.24474	1.24025	1.24656	1.24934	1.24649	1.23661
1261	1.00464	1.08778	1.16121	1.1405	1.19869	1.1896	1.21529	1.20948	1.19917	1.23051	1.25507	1.24545	1.24128	1.24762	1.2498	1.2474	1.23706
1262	1.00502	1.08812	1.16156	1.14064	1.19888	1.18956	1.21536	1.20959	1.19939	1.23083	1.25492	1.2455	1.24165	1.24804	1.24963	1.24757	1.23708
1263	1.00427	1.08774	1.16133	1.13992	1.19832	1.18866	1.21434	1.2088	1.19886	1.23065	1.25379	1.24454	1.241	1.24751	1.24847	1.24662	1.23642
1264	1.00352	1.08735	1.1611	1.1392	1.19776	1.18776	1.21333	1.20802	1.19834	1.23046	1.25266	1.24359	1.24035	1.24698	1.24732	1.24568	1.23577
1265	1.00311	1.08727	1.16121	1.13883	1.19756	1.18733	1.21295	1.20778	1.19813	1.23053	1.2521	1.2433	1.23995	1.24693	1.24681	1.24527	1.2356
1266	1.00359	1.08803	1.16227	1.13938	1.1983	1.18817	1.21428	1.20902	1.19877	1.2313	1.25306	1.24478	1.24019	1.24821	1.24802	1.24627	1.23673
1267	1.00406	1.08878	1.16333	1.13994	1.19905	1.189	1.21562	1.21025	1.1994	1.23206	1.25403	1.24626	1.24043	1.24948	1.24923	1.24728	1.23787
1268	1.00451	1.08947	1.16429	1.14063	1.19981	1.18986	1.21688	1.21137	1.20005	1.23288	1.25511	1.24762	1.24089	1.25073	1.25046	1.24833	1.23907
1269	1.00477	1.08978	1.16472	1.14213	1.20063	1.19088	1.21768	1.21182	1.20082	1.234	1.25687	1.24832	1.24265	1.25183	1.2518	1.24964	1.24071
1270	1.00503	1.09008	1.16516	1.14364	1.20144	1.19189	1.21849	1.21227	1.20158	1.23513	1.25863	1.24902	1.24441	1.25293	1.25314	1.25095	1.24235
1271	1.00524	1.09034	1.16554	1.14506	1.2022	1.19284	1.21923	1.21267	1.20228	1.23618	1.26028	1.24966	1.24607	1.25394	1.2544	1.25217	1.2439
1272	1.00337	1.08849	1.16385	1.14271	1.20047	1.19079	1.2172	1.21098	1.20047	1.23378	1.2574	1.24771	1.24364	1.25148	1.25204	1.24958	1.24158
1273	1.0015	1.08664	1.16217	1.14038	1.19875	1.18875	1.21518	1.20929	1.19866	1.2314	1.25454	1.24577	1.24121	1.24903	1.24968	1.247	1.23927
1274	0.99964	1.0848	1.16049	1.13805	1.19703	1.18671	1.21317	1.20761	1.19686	1.22903	1.25169	1.24384	1.2388	1.24659	1.24734	1.24444	1.23696
1275	0.99955	1.08492	1.16071	1.13832	1.19731	1.187	1.21403	1.20823	1.19759	1.22976	1.25241	1.24453	1.23944	1.24705	1.24803	1.24499	1.23706
1276	0.99965	1.08526	1.16113	1.13887	1.19781	1.18755	1.21522	1.20911	1.19861	1.23083	1.25352	1.24553	1.24043	1.24782	1.24905	1.24589	1.23743
1277	0.99975	1.08559	1.16155	1.13943	1.19831	1.1881	1.21641	1.20999	1.19964	1.23191	1.25464	1.24652	1.24142	1.24859	1.25008	1.24679	1.23779
1278	1.00106	1.08656	1.16223	1.14016	1.1987	1.18852	1.21681	1.21082	1.20011	1.23273	1.25503	1.24705	1.24216	1.24921	1.25079	1.24784	1.23842
1279	1.00271	1.0877	1.16296	1.14094	1.19905	1.1889	1.21699	1.21163	1.20042	1.23346	1.2552	1.24744	1.24281	1.24979	1.2514	1.24893	1.23913
1280	1.00434	1.08883	1.16369	1.14171	1.1994	1.18928	1.21717	1.21243	1.20072	1.23419	1.25538	1.24782	1.24347	1.25036	1.25201	1.25	1.23983
1281	1.00609	1.09023	1.16546	1.14348	1.20143	1.19137	1.21911	1.21452	1.20265	1.23641	1.2578	1.24998	1.24582	1.2529	1.25461	1.25257	1.24227
1282	1.0079	1.09176	1.16778	1.14578	1.20434	1.19437	1.22199	1.21729	1.20542	1.23941	1.26141	1.25306	1.24908	1.25648	1.25826	1.25593	1.24563
1283	1.00971	1.09329	1.1701	1.14808	1.20725	1.19737	1.22487	1.22007	1.2082	1.24241	1.26502	1.25616	1.25234	1.26008	1.26191	1.2593	1.24899
1284	1.01026	1.09351	1.17064	1.14837	1.20788	1.19795	1.2252	1.22059	1.20851	1.24285	1.26528	1.25638	1.2526	1.26054	1.26224	1.2595	1.24948
1285	1.00971	1.09261	1.16966	1.14694	1.20654	1.19646	1.22332	1.21916	1.20671	1.2411	1.26265	1.25414	1.25028	1.2583	1.2597	1.25699	1.24748
1286	1.00917	1.09171	1.16868	1.14552	1.20521	1.19498	1.22147	1.21775	1.20492	1.23936	1.26005	1.25192	1.24798	1.2561	1.25718	1.25451	1.2455
1287	1.00939	1.09186	1.16892	1.14545	1.20526	1.19508	1.22148	1.21786	1.20487	1.2395	1.26002	1.25177	1.24776	1.25604	1.25695	1.2543	1.24547
1288	1.01068	1.09346	1.17085	1.14728	1.20721	1.1974	1.22411	1.2201	1.20726	1.24227	1.26359	1.25452	1.25041	1.259	1.25989	1.25726	1.24814
1289	1.01197	1.09507	1.17278	1.14912	1.20917	1.19972	1.22675	1.22234	1.20965	1.24506	1.26717	1.25728	1.25307	1.26198	1.26285	1.26024	1.25083
1290	1.01293	1.09634	1.17422	1.15057	1.21067	1.20135	1.22863	1.22401	1.21133	1.24708	1.26955	1.25916	1.25501	1.26397	1.26492	1.26236	1.25274
1291	1.01309	1.09681	1.17445	1.15109	1.21102	1.20133	1.22869	1.2243	1.2113	1.24728	1.26899	1.25896	1.25519	1.26357	1.26488	1.26239	1.25276
1292	1.01325	1.09727	1.17468	1.15161	1.21138	1.20131	1.22875	1.22458	1.21126	1.24748	1.26843	1.25876	1.25538	1.26318	1.26484	1.26242	1.25278
1293	1.01353	1.09789	1.17507	1.15232	1.21188	1.20155	1.2291	1.22496	1.21154	1.24784	1.2683	1.2589	1.25582	1.26313	1.26508	1.26269	1.25309
1294	1.01442	1.09925	1.17625	1.1539	1.21305	1.20298	1.23077	1.22575	1.21327	1.24899	1.2701	1.26061	1.25745	1.26466	1.26668	1.26404	1.2547
1295	1.01531	1.10062	1.17742	1.15548	1.21422	1.20441	1.23244	1.22654	1.215	1.25014	1.2719	1.26232	1.25908	1.26619	1.26828	1.26538	1.25631
1296	1.01617	1.10195	1.17858	1.157	1.21537	1.20581	1.2341	1.2274	1.21671	1.25129	1.2737	1.26405	1.26069	1.26771	1.26987	1.26675	1.25791
1297	1.01664	1.10276	1.17964	1.15751	1.21641	1.20685	1.2356	1.22925	1.21812	1.2525	1.27556	1.26601	1.26214	1.2692	1.27143	1.2685	1.2595
1298	1.01711	1.10357	1.1807	1.15802	1.21745	1.20789	1.23711	1.23111	1.21953	1.25371	1.27743	1.26799	1.2636	1.27069	1.273	1.27026	1.26109
1299	1.01758	1.10438	1.18176	1.15853	1.21849	1.20893	1.23861	1.23298	1.22094	1.25493	1.2793	1.26997	1.26505	1.27219	1.27457	1.27202	1.26268
1300	1.01862	1.1057	1.18296	1.15955	1.21967	1.21015	1.23988	1.23393	1.22178	1.2563	1.28105	1.27142	1.26695	1.27365	1.27583	1.27328	1.26352
1301	1.01969	1.10705	1.18416	1.1606	1.22087	1.21139	1.24112	1.23482	1.22259	1.25768	1.28279	1.27283	1.26887	1.2751	1.27707	1.27451	1.2643
1302	1.02077	1.1084	1.18536	1.16166	1.22206	1.21263	1.24237	1.23571	1.22339	1.25907	1.28454	1.27425	1.27079	1.27655	1.27831	1.27574	1.26509
1303	1.02158	1.10938	1.18556	1.16225	1.22258	1.21316	1.24263	1.23584	1.2236	1.25937	1.28391	1.27431	1.27062	1.27679	1.2784	1.27576	1.26547
1304	1.02234	1.11027	1.18555	1.16275	1.22295	1.21354	1.24267	1.2358	1.22367	1.25943	1.2828	1.27407	1.27	1.27678	1.27825	1.27554	1.26577
1305	1.02309	1.11117	1.18553	1.16324	1.22332	1.21391	1.24272	1.23577	1.22375	1.2595	1.2817	1.27384	1.26939	1.27676	1.2781	1.27531	1.26606
1306	1.02403	1.11202	1.18662	1.16468	1.22458	1.21521	1.24397	1.23695	1.22492	1.26091	1.28304	1.27498	1.27096	1.27803	1.27947	1.27684	1.26742
1307	1.02506	1.11287	1.18818	1.16652	1.22622	1.21689	1.24573	1.23864	1.22654	1.26287	1.28539	1.2767	1.27346	1.27984	1.28147	1.2791	1.26923
1308	1.02608	1.11372	1.18974	1.16836	1.22786	1.21858	1.24749	1.24033	1.22817	1.26484	1.28776	1.27843	1.27596	1.28166	1.28348	1.28138	1.27105
1309	1.02761	1.11484	1.19135	1.16995	1.22946	1.22008	1.249	1.24216	1.22985	1.26648	1.28968	1.28018	1.27768	1.28359	1.28542	1.28303	1.2727
1310	1.02949	1.11613	1.19298	1.17135	1.23103	1.22145	1.25033	1.24407	1.23155	1.26788	1.2913	1.28193	1.27885	1.28559	1.2873	1.28424	1.27423
1311	1.03136	1.11742	1.19461	1.17274	1.23259	1.22281	1.25165	1.24598	1.23325	1.26928	1.29291	1.28367	1.28001	1.28759	1.28919	1.28544	1.27575
1312	1.03256	1.11828	1.19553	1.17333	1.2333	1.22348	1.25198	1.2467	1.23396	1.26976	1.29341	1.28435	1.28025	1.28808	1.28964	1.28564	1.27617
1313	1.03303	1.11867	1.19566	1.17304	1.23309	1.2234	1.25122	1.24614	1.2336	1.26924	1.29272	1.28387	1.27947	1.28693	1.28854	1.28475	1.27539
1314	1.03351	1.11906	1.19579	1.17276	1.23287	1.22332	1.25047	1.24558	1.23323	1.26872	1.29204	1.2834	1.27871	1.28579	1.28745	1.28387	1.27462
1315	1.03483	1.12065	1.19714	1.17403	1.23407	1.22461	1.25168	1.2467	1.23454	1.26977	1.29313	1.28444	1.27977	1.28668	1.28825	1.28498	1.27569
1316	1.03762	1.12435	1.20063	1.17802	1.23773	1.22831	1.2563	1.25078	1.23877	1.27356	1.29732	1.28815	1.28402	1.29113	1.29235	1.28958	1.27997
1317	1.04042	1.12805	1.20412	1.18203	1.24141	1.23202	1.26094	1.25486	1.24301	1.27736	1.30153	1.29187	1.28829	1.29559	1.29646	1.29419	1.28428
1318	1.04242	1.13061	1.20662	1.18479	1.24393	1.23468	1.26403	1.25761	1.24586	1.27985	1.3042	1.2943	1.29121	1.29857	1.29918	1.29729	1.28718
1319	1.042	1.12971	1.20615	1.18378	1.24301	1.2342	1.26244	1.25631	1.2445	1.27843	1.30224	1.29285	1.29002	1.29704	1.29773	1.29579	1.28586
1320	1.04158	1.12882	1.20568	1.18277	1.24208	1.23372	1.26084	1.255	1.24314	1.277	1.30028	1.2914	1.28882	1.29551	1.29627	1.29428	1.28453
1321	1.04157	1.12841	1.20563	1.18242	1.24176	1.23385	1.25995	1.25446	1.24252	1.27645	1.29932	1.29077	1.28839	1.2947	1.29569	1.29362	1.284
1322	1.04408	1.13109	1.20829	1.18618	1.24536	1.23783	1.26357	1.25871	1.24664	1.28147	1.30474	1.29532	1.29273	1.29843	1.30072	1.29837	1.2885
1323	1.04661	1.1338	1.21097	1.18997	1.24898	1.24184	1.26723	1.263	1.25079	1.28654	1.31022	1.29991	1.29711	1.30219	1.3058	1.30317	1.29304
1324	1.04911	1.13647	1.2136	1.1937	1.25253	1.24577	1.27081	1.26721	1.25487	1.29152	1.3156	1.30441	1.30141	1.30588	1.31078	1.30786	1.29749
1325	1.04991	1.13712	1.21385	1.19353	1.25243	1.24485	1.27083	1.26624	1.25443	1.29063	1.31437	1.30382	1.30074	1.30564	1.30937	1.30674	1.2965
1326	1.0507	1.13777	1.2141	1.19335	1.25232	1.24392	1.27084	1.26529	1.25399	1.28973	1.31314	1.30323	1.30008	1.30539	1.30797	1.30561	1.2955
1327	1.0515	1.13842	1.21434	1.19318	1.25222	1.24301	1.27085	1.26433	1.25354	1.28884	1.31192	1.30263	1.29942	1.30515	1.30658	1.30449	1.29452
1328	1.05434	1.14098	1.21601	1.19515	1.25435	1.24488	1.27204	1.2659	1.25488	1.28993	1.31287	1.30419	1.30037	1.30697	1.30806	1.30579	1.29618
1329	1.05736	1.14372	1.21781	1.19732	1.25667	1.24702	1.27333	1.2677	1.25637	1.29119	1.31403	1.30595	1.30147	1.30897	1.30981	1.30731	1.29808
1330	1.06038	1.14645	1.2196	1.19947	1.25899	1.24915	1.27462	1.26949	1.25785	1.29245	1.31519	1.3077	1.30256	1.31097	1.31155	1.30882	1.29998
1331	1.06409	1.15087	1.22493	1.20488	1.2646	1.25472	1.2808	1.2761	1.26371	1.29908	1.32256	1.31426	1.30992	1.31736	1.31854	1.31548	1.30652
1332	1.06799	1.15575	1.2312	1.21115	1.27109	1.26121	1.28828	1.28401	1.27073	1.30715	1.33161	1.32212	1.31897	1.32495	1.32695	1.32353	1.31433
1333	1.07192	1.16068	1.23755	1.2175	1.27767	1.26778	1.29589	1.29205	1.27786	1.31536	1.34084	1.33011	1.3282	1.33265	1.33551	1.33171	1.32225
1334	1.07448	1.16282	1.23972	1.2194	1.27955	1.26963	1.29759	1.29361	1.27968	1.31702	1.34202	1.33132	1.32943	1.33359	1.33675	1.33293	1.32368
1335	1.07642	1.1637	1.24	1.21929	1.27932	1.26935	1.29665	1.29225	1.27913	1.31573	1.3396	1.32948	1.32706	1.3315	1.33471	1.33104	1.32219
1336	1.07836	1.16458	1.24029	1.21918	1.27909	1.26907	1.29572	1.2909	1.27858	1.31445	1.33722	1.32767	1.32473	1.32944	1.33269	1.32917	1.32072
1337	1.08121	1.16706	1.24253	1.22125	1.28096	1.27109	1.2977	1.2928	1.2805	1.31623	1.33877	1.32937	1.32616	1.33111	1.33427	1.33086	1.32217
1338	1.08474	1.17072	1.24619	1.22492	1.28436	1.27477	1.3018	1.29703	1.28421	1.32021	1.34316	1.33361	1.33031	1.33548	1.33843	1.33512	1.32574
1339	1.08828	1.17439	1.24987	1.2286	1.28777	1.27847	1.30592	1.3013	1.28795	1.32422	1.34758	1.33787	1.33449	1.33988	1.34263	1.33942	1.32933
1340	1.08995	1.17621	1.25176	1.23033	1.2893	1.2803	1.30785	1.30306	1.28977	1.32623	1.34977	1.33967	1.33645	1.34204	1.34454	1.34151	1.33087
1341	1.0895	1.17595	1.25161	1.22984	1.28874	1.28	1.30732	1.302	1.28946	1.32599	1.34944	1.33868	1.33592	1.34167	1.34387	1.34114	1.33008
1342	1.08905	1.17568	1.25147	1.22936	1.28816	1.2797	1.30677	1.30094	1.28915	1.32575	1.3491	1.33769	1.33537	1.3413	1.3432	1.34076	1.32929
1343	1.08943	1.17624	1.25217	1.23018	1.28883	1.2807	1.30749	1.30157	1.29004	1.3267	1.35013	1.3383	1.33638	1.34233	1.34399	1.34168	1.32997
1344	1.09126	1.17823	1.25435	1.23332	1.29168	1.28396	1.31041	1.30519	1.29306	1.32976	1.35355	1.34173	1.34012	1.34582	1.34736	1.34487	1.33322
1345	1.09312	1.18024	1.25655	1.23649	1.29455	1.28726	1.31336	1.30884	1.29611	1.33285	1.35701	1.3452	1.34389	1.34935	1.35077	1.3481	1.33651
1346	1.09533	1.18249	1.25884	1.23949	1.29733	1.29029	1.31618	1.3121	1.29904	1.33571	1.35996	1.34835	1.34712	1.35246	1.35392	1.35085	1.33956
1347	1.09856	1.18537	1.26137	1.24192	1.29981	1.29244	1.31856	1.31408	1.30152	1.33782	1.36133	1.35047	1.34864	1.35425	1.35622	1.35215	1.34186
1348	1.1018	1.18825	1.26389	1.24435	1.30228	1.29459	1.32094	1.31606	1.304	1.33994	1.3627	1.35259	1.35016	1.35604	1.35851	1.35344	1.34415
1349	1.10493	1.19103	1.26633	1.24664	1.30463	1.29654	1.3231	1.31788	1.30627	1.34177	1.36393	1.35449	1.35149	1.35759	1.36047	1.35463	1.34609
1350	1.10743	1.19323	1.26833	1.24818	1.3063	1.29734	1.32409	1.31884	1.30737	1.34206	1.36449	1.35515	1.35175	1.35784	1.36056	1.35521	1.34614
1351	1.10994	1.19543	1.27033	1.24972	1.30797	1.29813	1.32508	1.31979	1.30847	1.34235	1.36503	1.3558	1.35201	1.35809	1.36065	1.3558	1.34619
1352	1.11239	1.19758	1.27226	1.25121	1.30956	1.29891	1.32602	1.32072	1.30952	1.34266	1.36555	1.35642	1.35225	1.35834	1.36074	1.35637	1.34626
1353	1.11377	1.1986	1.27287	1.25169	1.3096	1.29948	1.32606	1.32123	1.30964	1.34352	1.36543	1.35638	1.35213	1.35847	1.3609	1.35661	1.34693
1354	1.11516	1.19962	1.27348	1.25216	1.30965	1.30006	1.3261	1.32173	1.30976	1.34438	1.36531	1.35635	1.35201	1.3586	1.36106	1.35686	1.34759
1355	1.11657	1.20066	1.2741	1.25265	1.3097	1.30064	1.32614	1.32224	1.30988	1.34525	1.3652	1.35631	1.35188	1.35873	1.36122	1.35711	1.34827
1356	1.11941	1.20406	1.27756	1.25583	1.31266	1.30417	1.32959	1.32527	1.31333	1.34899	1.36919	1.3601	1.35586	1.36267	1.36538	1.36115	1.35173
1357	1.12236	1.20764	1.28123	1.25921	1.31582	1.30792	1.33328	1.32847	1.31703	1.35293	1.37348	1.36417	1.36014	1.36688	1.36984	1.36547	1.35538
1358	1.12532	1.21123	1.28492	1.2626	1.31899	1.31168	1.33699	1.33169	1.32074	1.3569	1.3778	1.36826	1.36444	1.37112	1.37433	1.36982	1.35906
1359	1.12632	1.21229	1.2859	1.264	1.32062	1.31285	1.33836	1.33338	1.32209	1.35806	1.37939	1.36975	1.3658	1.37253	1.37572	1.37104	1.36023
1360	1.12695	1.21284	1.28634	1.26503	1.32197	1.3135	1.33927	1.33478	1.32299	1.35867	1.38046	1.37074	1.36659	1.37339	1.37652	1.37165	1.36091
1361	1.12759	1.2134	1.2868	1.26608	1.32334	1.31417	1.3402	1.33621	1.32391	1.3593	1.38154	1.37175	1.36739	1.37426	1.37733	1.37227	1.3616
1362	1.13014	1.21579	1.2894	1.26868	1.32637	1.31718	1.34296	1.33864	1.32681	1.36231	1.38459	1.37469	1.37096	1.37704	1.38008	1.3754	1.36438
1363	1.1334	1.21885	1.29282	1.27186	1.33001	1.32106	1.34641	1.34145	1.33046	1.36623	1.38838	1.37834	1.37558	1.38054	1.38357	1.37947	1.36794
1364	1.13668	1.22192	1.29625	1.27504	1.33367	1.32496	1.34986	1.34426	1.33412	1.37016	1.39218	1.38202	1.38023	1.38405	1.38707	1.38357	1.37152
1365	1.1397	1.22472	1.29863	1.27803	1.33608	1.32759	1.35222	1.34675	1.33657	1.37262	1.39448	1.38438	1.38259	1.38606	1.38886	1.38553	1.37377
1366	1.14258	1.22738	1.30039	1.28091	1.33772	1.32946	1.35392	1.34905	1.3383	1.37421	1.3959	1.38596	1.38356	1.38717	1.38962	1.38621	1.37523
1367	1.14548	1.23004	1.30215	1.28379	1.33937	1.33132	1.35562	1.35136	1.34002	1.37579	1.39731	1.38754	1.38452	1.38829	1.39038	1.38689	1.37668
1368	1.14905	1.23341	1.30518	1.28707	1.34212	1.33425	1.35832	1.3544	1.34285	1.37836	1.3996	1.38994	1.38667	1.39058	1.39297	1.38885	1.37903
1369	1.15327	1.23745	1.30943	1.29073	1.34592	1.33819	1.36198	1.35813	1.34673	1.38185	1.40273	1.39312	1.38993	1.39397	1.39727	1.39199	1.38222
1370	1.15756	1.24156	1.31374	1.29444	1.34977	1.34219	1.36569	1.36191	1.35066	1.3854	1.4059	1.39633	1.39322	1.3974	1.40163	1.39517	1.38546
1371	1.16256	1.24635	1.31853	1.2989	1.35422	1.3467	1.36979	1.36602	1.3551	1.38965	1.40991	1.40029	1.397	1.40139	1.40605	1.39912	1.3892
1372	1.16851	1.25207	1.32397	1.3044	1.35946	1.35192	1.37442	1.37054	1.36024	1.39489	1.41508	1.40526	1.40145	1.40614	1.41052	1.40414	1.39365
1373	1.17457	1.25788	1.3295	1.31	1.36479	1.35723	1.37913	1.37513	1.36546	1.40021	1.42035	1.41032	1.40596	1.41096	1.41506	1.40925	1.39816
1374	1.18033	1.26337	1.3346	1.31518	1.36934	1.36183	1.38328	1.37921	1.37005	1.40452	1.42465	1.41458	1.40988	1.41501	1.41872	1.41352	1.40183
1375	1.18541	1.26808	1.33872	1.31944	1.37215	1.36488	1.38622	1.38219	1.3732	1.4066	1.42681	1.41709	1.41251	1.41737	1.42045	1.41595	1.40366
1376	1.19069	1.27299	1.343	1.32387	1.37506	1.36804	1.38927	1.38528	1.37647	1.40874	1.42904	1.41969	1.41524	1.41982	1.42224	1.41846	1.40556
1377	1.19665	1.27864	1.34804	1.32919	1.37916	1.37235	1.39356	1.38955	1.38088	1.41237	1.43272	1.42342	1.41929	1.4235	1.42552	1.42217	1.40885
1378	1.20453	1.28655	1.35547	1.33739	1.38734	1.38057	1.40212	1.39789	1.38917	1.42124	1.44153	1.43107	1.42797	1.43149	1.43417	1.43001	1.41711
1379	1.21284	1.2949	1.3633	1.34606	1.39599	1.38927	1.41118	1.40671	1.39792	1.43063	1.45086	1.43914	1.43716	1.43992	1.44331	1.43829	1.42583
1380	1.22178	1.30375	1.37161	1.35508	1.40489	1.39825	1.42037	1.41575	1.40693	1.44015	1.46023	1.44737	1.44644	1.44845	1.45248	1.44666	1.43459
1381	1.23209	1.31296	1.38047	1.36336	1.41219	1.40596	1.42695	1.42297	1.41433	1.44684	1.46619	1.4537	1.45271	1.45433	1.45818	1.4525	1.44017
1382	1.24275	1.32246	1.38959	1.37187	1.41968	1.41387	1.43369	1.43038	1.42191	1.45369	1.47228	1.46017	1.45913	1.46035	1.46399	1.45847	1.44587
1383	1.25379	1.33227	1.39896	1.38064	1.42738	1.42199	1.44058	1.43795	1.4297	1.46069	1.47852	1.46679	1.46568	1.46651	1.46993	1.46455	1.45168
1384	1.2665	1.34329	1.40799	1.39024	1.43595	1.43054	1.44688	1.44482	1.4378	1.46692	1.48514	1.47335	1.47103	1.47295	1.47602	1.47016	1.45729
1385	1.27937	1.3544	1.41704	1.39988	1.44454	1.4391	1.45316	1.45167	1.4459	1.47313	1.49174	1.4799	1.47635	1.47938	1.48208	1.47574	1.46289
1386	1.29239	1.36559	1.42612	1.40957	1.45315	1.44768	1.45942	1.45851	1.45401	1.47933	1.49833	1.48643	1.48164	1.48578	1.48812	1.48129	1.46845
1387	1.31081	1.38265	1.44227	1.42577	1.46757	1.46266	1.47363	1.47305	1.46896	1.49331	1.51224	1.50023	1.4953	1.49937	1.50202	1.49531	1.4812
1388	1.33011	1.40054	1.45931	1.44281	1.48267	1.47841	1.48871	1.48843	1.48472	1.50813	1.52695	1.51481	1.50982	1.51372	1.51676	1.51024	1.49467
1389	1.34992	1.41884	1.4767	1.46021	1.49802	1.49444	1.50402	1.50408	1.50075	1.52318	1.54187	1.52961	1.52456	1.52827	1.53173	1.52539	1.50832
1390	1.36938	1.43769	1.494	1.47872	1.51447	1.51144	1.52078	1.52111	1.51782	1.53939	1.55902	1.54525	1.54158	1.54365	1.54784	1.54159	1.52362
1391	1.3894	1.45727	1.51178	1.49806	1.5316	1.52915	1.53834	1.53894	1.5356	1.55629	1.57716	1.56149	1.5596	1.55961	1.56464	1.55844	1.53969
1392	1.41024	1.47763	1.53018	1.51816	1.54932	1.54748	1.5565	1.55739	1.55401	1.57375	1.59596	1.57823	1.57826	1.57606	1.58198	1.57585	1.55625
1393	1.42835	1.49337	1.54363	1.53263	1.56177	1.56058	1.56842	1.56856	1.5666	1.58481	1.60667	1.58855	1.58877	1.58613	1.5922	1.58558	1.56617
1394	1.44572	1.5075	1.55527	1.54505	1.5723	1.57178	1.57799	1.57697	1.57703	1.59347	1.61431	1.59644	1.59618	1.5938	1.59971	1.5924	1.57358
1395	1.46366	1.52198	1.56714	1.55774	1.58299	1.58318	1.5877	1.58547	1.58763	1.60224	1.62203	1.60442	1.60365	1.60155	1.60729	1.59926	1.58105
1396	1.48292	1.53877	1.58169	1.57276	1.59627	1.59717	1.60032	1.59862	1.60099	1.61476	1.63399	1.61637	1.61556	1.61294	1.61856	1.61018	1.59257
1397	1.50318	1.5571	1.59797	1.58929	1.61117	1.61281	1.61473	1.61466	1.61607	1.62961	1.64855	1.63076	1.6302	1.62656	1.63207	1.62356	1.60655
1398	1.52407	1.57591	1.61459	1.60618	1.62633	1.62875	1.62939	1.63103	1.63144	1.64473	1.66337	1.6454	1.64509	1.64037	1.64578	1.63713	1.62075
1399	1.54203	1.59135	1.62709	1.61847	1.6377	1.64015	1.6386	1.64111	1.64197	1.65451	1.6721	1.65443	1.65348	1.6493	1.65438	1.64567	1.6292
1400	1.55733	1.60375	1.63588	1.62663	1.6457	1.6475	1.64301	1.64562	1.64822	1.65956	1.67548	1.65852	1.65616	1.65393	1.65849	1.64979	1.63261
1401	1.57298	1.61634	1.64474	1.63484	1.65374	1.65487	1.64741	1.65011	1.65448	1.66461	1.67883	1.6626	1.65881	1.65855	1.66258	1.65391	1.63599
1402	1.58883	1.62975	1.65607	1.64595	1.66399	1.66501	1.65636	1.65889	1.6646	1.67362	1.68723	1.6712	1.66694	1.66633	1.67107	1.66227	1.64378
1403	1.60495	1.6443	1.67075	1.66098	1.67722	1.67883	1.67133	1.67332	1.67987	1.68786	1.70223	1.68575	1.68221	1.67826	1.68533	1.67622	1.65731
1404	1.62165	1.65932	1.68589	1.67649	1.69082	1.69306	1.68678	1.68819	1.69565	1.70253	1.71773	1.70076	1.698	1.6905	1.70003	1.69059	1.67124
1405	1.63711	1.67307	1.69951	1.69039	1.70321	1.70597	1.70013	1.70154	1.70896	1.71539	1.73079	1.71342	1.71164	1.70183	1.71269	1.70285	1.68345
1406	1.64956	1.68389	1.70969	1.70062	1.71286	1.71587	1.7089	1.71144	1.71697	1.72426	1.73863	1.72109	1.72057	1.7111	1.72093	1.71059	1.69195
1407	1.66226	1.69488	1.72002	1.711	1.72263	1.72591	1.71776	1.72147	1.72505	1.73324	1.74654	1.72882	1.72961	1.72049	1.72926	1.7184	1.70053
1408	1.67518	1.70643	1.73057	1.72207	1.73273	1.73624	1.72691	1.73171	1.73433	1.74279	1.75546	1.7374	1.73905	1.73056	1.73843	1.72717	1.70973
1409	1.68819	1.71918	1.74143	1.73481	1.74349	1.74713	1.73667	1.74222	1.74694	1.75377	1.76713	1.7483	1.74945	1.74233	1.74989	1.73854	1.72049
1410	1.70139	1.73211	1.75238	1.74772	1.75434	1.75811	1.7465	1.75281	1.75972	1.76486	1.77894	1.75931	1.75993	1.75424	1.76146	1.75003	1.73135
1411	1.71383	1.74417	1.76255	1.75949	1.76432	1.76808	1.75548	1.76236	1.77129	1.77479	1.78956	1.76926	1.76933	1.76473	1.77163	1.76012	1.74102
1412	1.72168	1.75115	1.76838	1.76477	1.76957	1.77255	1.75997	1.76628	1.77615	1.77857	1.79376	1.77357	1.77302	1.76765	1.77424	1.76274	1.74429
1413	1.72964	1.75821	1.77427	1.7701	1.77486	1.77705	1.76449	1.77022	1.78103	1.78235	1.79797	1.7779	1.77671	1.77056	1.77685	1.76535	1.74757
1414	1.73766	1.76528	1.78025	1.77555	1.7802	1.78172	1.7692	1.77432	1.78609	1.78641	1.80238	1.78247	1.78074	1.77373	1.77979	1.76838	1.75111
1415	1.74534	1.77168	1.78691	1.78216	1.78589	1.78837	1.77615	1.78027	1.7929	1.79369	1.80908	1.78968	1.78875	1.77986	1.78668	1.77641	1.75767
1416	1.75317	1.77817	1.79368	1.78888	1.79167	1.79514	1.78323	1.7863	1.79983	1.8011	1.81589	1.79702	1.79691	1.78609	1.79368	1.78459	1.76434
1417	1.76115	1.78478	1.80057	1.79572	1.79753	1.80202	1.79043	1.79243	1.80687	1.80865	1.82282	1.80449	1.80524	1.79242	1.80081	1.79295	1.77112
1418	1.7634	1.78548	1.80115	1.79477	1.7966	1.80024	1.78773	1.79103	1.80354	1.80563	1.81904	1.80078	1.80155	1.78994	1.79803	1.79026	1.76861
1419	1.76559	1.7861	1.80164	1.79371	1.79558	1.79835	1.78491	1.78955	1.80009	1.8025	1.81516	1.79695	1.79775	1.78736	1.79514	1.78744	1.76599
1420	1.76778	1.78672	1.80213	1.79266	1.79457	1.79647	1.78212	1.78807	1.79668	1.7994	1.81131	1.79316	1.79399	1.7848	1.79227	1.78464	1.76339
1421	1.77279	1.79099	1.80523	1.7975	1.79926	1.80137	1.78613	1.79327	1.80149	1.80316	1.81642	1.79794	1.79736	1.78994	1.79729	1.78793	1.76867
1422	1.77818	1.7957	1.80864	1.80307	1.80465	1.80708	1.79095	1.79929	1.8073	1.80774	1.82261	1.80374	1.80157	1.79603	1.80326	1.79194	1.77492
1423	1.78361	1.80044	1.81207	1.80869	1.81009	1.81285	1.7958	1.80536	1.81317	1.81234	1.82885	1.80959	1.8058	1.80217	1.80929	1.79597	1.78123
1424	1.78692	1.80212	1.81378	1.80965	1.81155	1.81368	1.79648	1.80467	1.81473	1.81396	1.82933	1.8109	1.80649	1.8025	1.80978	1.79654	1.78264
1425	1.78974	1.80307	1.81509	1.8095	1.81207	1.81334	1.79616	1.80238	1.81526	1.81486	1.82843	1.81113	1.80633	1.80145	1.80894	1.79628	1.78288
1426	1.79257	1.80401	1.81639	1.80935	1.81259	1.813	1.79585	1.80011	1.8158	1.81576	1.82754	1.81136	1.80617	1.80041	1.80811	1.79603	1.78312
1427	1.79737	1.80917	1.82143	1.81423	1.81729	1.81803	1.80114	1.80519	1.82086	1.82206	1.83393	1.81572	1.81195	1.80502	1.81263	1.80161	1.78815
1428	1.80302	1.81608	1.82803	1.82118	1.82371	1.82527	1.80872	1.81327	1.8278	1.83062	1.84334	1.82177	1.82018	1.81193	1.81933	1.80961	1.79515
1429	1.80876	1.82312	1.83475	1.82826	1.83024	1.83265	1.81647	1.82153	1.83487	1.83937	1.85298	1.82792	1.8286	1.81897	1.82616	1.81777	1.80229
1430	1.8121	1.8263	1.83767	1.83144	1.83267	1.83537	1.82033	1.82523	1.8376	1.84208	1.85419	1.83033	1.83154	1.82128	1.82788	1.82063	1.80434
1431	1.81402	1.82718	1.83833	1.83229	1.83267	1.83533	1.82188	1.82621	1.83775	1.84121	1.85045	1.83053	1.83122	1.82079	1.82661	1.82035	1.80339
1432	1.81594	1.82807	1.83899	1.83315	1.83268	1.8353	1.82342	1.8272	1.83791	1.84035	1.84675	1.83073	1.83091	1.8203	1.82535	1.82006	1.80245
1433	1.81941	1.83139	1.842	1.83616	1.8355	1.83817	1.82589	1.8297	1.84056	1.84254	1.84841	1.8334	1.8338	1.82346	1.82853	1.82284	1.80545
1434	1.82417	1.83675	1.84698	1.84098	1.84069	1.84348	1.82912	1.83348	1.8453	1.84726	1.8545	1.83815	1.83938	1.82968	1.83545	1.82819	1.81176
1435	1.82896	1.84214	1.85199	1.84582	1.84591	1.84883	1.83235	1.83726	1.85007	1.85201	1.86065	1.84292	1.845	1.83595	1.84244	1.83357	1.81812
1436	1.83192	1.84514	1.85445	1.84833	1.84839	1.85155	1.83386	1.83924	1.85257	1.85417	1.86324	1.84519	1.84693	1.83885	1.84577	1.83588	1.82142
1437	1.83272	1.8453	1.85391	1.84808	1.84765	1.85117	1.83334	1.83909	1.85241	1.85331	1.86164	1.84449	1.84453	1.83778	1.84475	1.8346	1.8211
1438	1.83353	1.84545	1.85336	1.84783	1.84691	1.85079	1.83283	1.83895	1.85225	1.85245	1.86004	1.8438	1.84214	1.8367	1.84372	1.83332	1.82079
1439	1.83465	1.84664	1.85406	1.84887	1.84762	1.85175	1.83388	1.83996	1.85342	1.8535	1.86088	1.8445	1.84253	1.83705	1.84478	1.83421	1.82149
1440	1.83632	1.84955	1.85684	1.85205	1.85078	1.85494	1.83758	1.84289	1.85684	1.85775	1.8658	1.84752	1.84757	1.83981	1.84932	1.83875	1.82392
1441	1.838	1.8525	1.85966	1.85528	1.85398	1.85819	1.84133	1.84585	1.86031	1.86207	1.8708	1.85058	1.8527	1.8426	1.85394	1.84338	1.82637
1442	1.83962	1.85438	1.86179	1.8575	1.85611	1.86024	1.84396	1.84786	1.86246	1.86464	1.87399	1.8523	1.85634	1.84436	1.85683	1.84652	1.82802
1443	1.84106	1.85358	1.86221	1.85718	1.8556	1.85932	1.84379	1.84748	1.86134	1.86286	1.8726	1.85067	1.85619	1.84359	1.8554	1.84593	1.82768
1444	1.84252	1.85278	1.86263	1.85686	1.85509	1.8584	1.84361	1.84709	1.86021	1.86108	1.87121	1.84904	1.85603	1.84281	1.85397	1.84534	1.82734
1445	1.844	1.85281	1.86311	1.85734	1.85505	1.85815	1.84404	1.84742	1.8597	1.8603	1.87094	1.84836	1.8566	1.84285	1.85345	1.84538	1.82762
1446	1.84558	1.85601	1.86384	1.86086	1.85677	1.86039	1.84675	1.85049	1.86148	1.86332	1.87495	1.85124	1.85987	1.84598	1.85636	1.84784	1.83026
1447	1.84716	1.85922	1.86456	1.8644	1.85849	1.86264	1.84947	1.85357	1.86326	1.86635	1.87897	1.85414	1.86316	1.84912	1.85928	1.85029	1.83291
1448	1.84825	1.8614	1.86466	1.86666	1.85938	1.8637	1.85097	1.85537	1.86419	1.86813	1.88153	1.85603	1.86492	1.85117	1.86087	1.85156	1.83449
1449	1.84599	1.85642	1.86053	1.86015	1.85464	1.85669	1.84407	1.8484	1.8593	1.86139	1.87399	1.851	1.85625	1.84573	1.85338	1.84472	1.82882
1450	1.84374	1.85149	1.85642	1.85374	1.84995	1.84978	1.83727	1.84154	1.85446	1.85476	1.86656	1.84604	1.84774	1.84036	1.84601	1.83798	1.82322
1451	1.84176	1.8471	1.85279	1.84796	1.8458	1.84363	1.83119	1.83545	1.85021	1.84882	1.85999	1.84168	1.84018	1.83553	1.83946	1.83198	1.81824
1452	1.84517	1.85269	1.85807	1.85354	1.85178	1.85076	1.83764	1.8432	1.85703	1.85545	1.86841	1.84883	1.84907	1.84057	1.84742	1.83906	1.82454
1453	1.84859	1.85833	1.8634	1.85918	1.85783	1.85799	1.84417	1.85107	1.86394	1.86217	1.87698	1.85608	1.85812	1.84566	1.85552	1.84624	1.83092
1454	1.85204	1.86405	1.86879	1.86489	1.86395	1.86533	1.85078	1.85908	1.87095	1.86898	1.8857	1.86344	1.86735	1.8508	1.86376	1.85353	1.83739
1455	1.85403	1.86558	1.86947	1.86649	1.86539	1.86709	1.85132	1.85941	1.87109	1.86981	1.88441	1.8627	1.86673	1.85195	1.86376	1.85417	1.83827
1456	1.85596	1.86697	1.86999	1.86795	1.86665	1.86866	1.85164	1.85948	1.87099	1.87043	1.88277	1.86167	1.86577	1.85295	1.86347	1.85456	1.83895
1457	1.8579	1.86836	1.8705	1.86941	1.86792	1.87022	1.85195	1.85954	1.87089	1.87105	1.88115	1.86065	1.86482	1.85396	1.86318	1.85496	1.83963
1458	1.85529	1.86524	1.86779	1.86584	1.86373	1.86621	1.84799	1.8552	1.86629	1.86702	1.87663	1.8568	1.86123	1.85062	1.859	1.85119	1.83533
1459	1.85212	1.86156	1.86468	1.86167	1.85889	1.86154	1.84352	1.85034	1.86117	1.86244	1.8718	1.85263	1.85734	1.84675	1.85437	1.84692	1.83044
1460	1.84897	1.85792	1.86159	1.85753	1.85411	1.85691	1.83909	1.84553	1.85611	1.85791	1.86701	1.84849	1.85348	1.84291	1.84978	1.84268	1.8256
1461	1.84954	1.8594	1.86377	1.86118	1.85639	1.85972	1.84192	1.84948	1.85972	1.86148	1.87149	1.85225	1.85643	1.8453	1.85431	1.84606	1.82886
1462	1.851	1.86211	1.86723	1.86675	1.8604	1.86435	1.84652	1.85562	1.86548	1.86705	1.87828	1.85797	1.86106	1.8492	1.86112	1.85132	1.83411
1463	1.85247	1.86484	1.87073	1.8724	1.86446	1.86904	1.85118	1.86185	1.87133	1.87272	1.8852	1.86377	1.86574	1.85316	1.86806	1.85665	1.83944
1464	1.85109	1.86237	1.86909	1.86967	1.86334	1.86707	1.8491	1.8592	1.87018	1.8703	1.88267	1.86185	1.86347	1.85129	1.86502	1.85447	1.83709
1465	1.84865	1.85798	1.86557	1.86386	1.8603	1.86264	1.84455	1.85328	1.86644	1.86492	1.87666	1.85707	1.85865	1.84728	1.85832	1.84953	1.83192
1466	1.84623	1.85362	1.86206	1.85811	1.85727	1.85824	1.84003	1.84742	1.86272	1.85959	1.87072	1.85234	1.85386	1.8433	1.85171	1.84464	1.8268
1467	1.84442	1.85202	1.86049	1.85583	1.85604	1.85674	1.83864	1.8455	1.8603	1.85726	1.86894	1.85039	1.85196	1.84142	1.85033	1.84257	1.82495
1468	1.84295	1.85186	1.85995	1.85537	1.85575	1.85676	1.8389	1.84566	1.85857	1.85651	1.86935	1.84991	1.85159	1.84064	1.85171	1.84199	1.82484
1469	1.84147	1.85171	1.85941	1.85492	1.85546	1.85678	1.83916	1.84582	1.85684	1.85576	1.86976	1.84944	1.85121	1.83987	1.8531	1.84141	1.82472
1470	1.83745	1.84831	1.85584	1.8507	1.85207	1.85315	1.83574	1.8425	1.85287	1.85175	1.86496	1.84591	1.84686	1.83634	1.84906	1.83741	1.82118
1471	1.83162	1.84258	1.85011	1.8438	1.84646	1.8469	1.82967	1.8367	1.84732	1.8454	1.85646	1.84019	1.83968	1.83085	1.84113	1.83096	1.81518
1472	1.82586	1.83692	1.84446	1.83701	1.84092	1.84074	1.82368	1.83098	1.84183	1.83915	1.84812	1.83455	1.83261	1.82542	1.83333	1.8246	1.80927
1473	1.82143	1.83303	1.84088	1.83232	1.83754	1.83683	1.81985	1.82693	1.83826	1.83542	1.8439	1.83058	1.82892	1.82159	1.8289	1.82051	1.80529
1474	1.81829	1.83084	1.83931	1.82965	1.83627	1.8351	1.81812	1.8245	1.83656	1.83413	1.84365	1.82823	1.82851	1.81931	1.82772	1.81862	1.80319
1475	1.81517	1.82867	1.83775	1.82701	1.835	1.83338	1.81639	1.8221	1.83486	1.83285	1.8434	1.8259	1.8281	1.81704	1.82654	1.81673	1.80111
1476	1.81413	1.82809	1.83746	1.82695	1.83452	1.83313	1.8168	1.82148	1.83505	1.8333	1.8443	1.82585	1.82856	1.8171	1.82662	1.81659	1.80089
1477	1.81586	1.82963	1.83886	1.83033	1.83509	1.83484	1.82007	1.82323	1.83776	1.83607	1.84674	1.82884	1.8302	1.82027	1.82839	1.81876	1.80317
1478	1.81758	1.83117	1.84025	1.83371	1.83566	1.83655	1.82334	1.82497	1.84046	1.83883	1.84917	1.83183	1.83183	1.82343	1.83015	1.82093	1.80544
1479	1.81762	1.83148	1.84051	1.83515	1.83578	1.83745	1.82488	1.82623	1.84146	1.84015	1.8505	1.83321	1.83279	1.82494	1.83156	1.82252	1.80681
1480	1.81462	1.82957	1.8387	1.83307	1.83508	1.83691	1.82325	1.8266	1.83936	1.83884	1.84982	1.83165	1.83254	1.82345	1.83237	1.82306	1.80656
1481	1.81163	1.82767	1.83691	1.83099	1.83437	1.83636	1.82163	1.82696	1.83727	1.83753	1.84914	1.83009	1.83229	1.82197	1.83317	1.8236	1.80631
1482	1.80836	1.82605	1.83571	1.82939	1.83376	1.83582	1.82073	1.82695	1.83617	1.83684	1.84891	1.8292	1.83242	1.82084	1.83373	1.82387	1.80613
1483	1.80432	1.82513	1.83605	1.82898	1.83338	1.83528	1.82169	1.82597	1.83761	1.83772	1.84984	1.83001	1.83355	1.82061	1.83364	1.82347	1.80611
1484	1.8003	1.82421	1.83638	1.82856	1.833	1.83474	1.82265	1.82498	1.83905	1.83861	1.85077	1.83083	1.83468	1.82038	1.83355	1.82307	1.8061
1485	1.79618	1.82209	1.83556	1.82718	1.83176	1.8335	1.82242	1.82329	1.8392	1.83835	1.85053	1.8306	1.83453	1.81973	1.83274	1.82175	1.80501
1486	1.79165	1.8155	1.8304	1.82214	1.82729	1.82967	1.81767	1.81892	1.83445	1.83374	1.84585	1.82641	1.82947	1.81746	1.8292	1.81694	1.79991
1487	1.78717	1.80901	1.82529	1.81716	1.82287	1.82587	1.81298	1.8146	1.82974	1.82917	1.84122	1.82226	1.82447	1.8152	1.82569	1.81219	1.79487
1488	1.78246	1.80289	1.82015	1.81223	1.81836	1.8217	1.80822	1.81034	1.82486	1.82466	1.83647	1.81805	1.81944	1.81235	1.82177	1.80731	1.78994
1489	1.77616	1.79856	1.81446	1.80725	1.81309	1.81501	1.80281	1.80629	1.81857	1.82027	1.83074	1.81319	1.81389	1.80578	1.81514	1.80132	1.78543
1490	1.7699	1.79425	1.8088	1.80231	1.80784	1.80839	1.79744	1.80226	1.81233	1.81589	1.82505	1.80836	1.80838	1.79926	1.80858	1.79538	1.78093
1491	1.76406	1.79024	1.80368	1.7978	1.80304	1.80243	1.79257	1.7986	1.80677	1.81197	1.82002	1.80403	1.80352	1.79345	1.80276	1.79012	1.77686
1492	1.76314	1.7901	1.80527	1.79896	1.80391	1.80484	1.79428	1.7999	1.80975	1.81397	1.82363	1.80627	1.80708	1.79656	1.80645	1.79361	1.77827
1493	1.76222	1.78996	1.80687	1.80012	1.80477	1.80726	1.79599	1.8012	1.81275	1.81597	1.82726	1.80851	1.81066	1.79969	1.81017	1.79712	1.77969
1494	1.76131	1.78982	1.80847	1.80129	1.80564	1.80969	1.7977	1.8025	1.81575	1.81798	1.8309	1.81076	1.81426	1.80282	1.81391	1.80065	1.7811
1495	1.75708	1.78608	1.80625	1.79961	1.80458	1.80902	1.79835	1.80438	1.81406	1.8183	1.83058	1.81078	1.81342	1.80157	1.8133	1.80006	1.78121
1496	1.75289	1.78237	1.80404	1.79794	1.80353	1.80835	1.799	1.80627	1.81236	1.81861	1.83024	1.8108	1.81258	1.80031	1.81268	1.79946	1.78132
1497	1.74873	1.77869	1.80184	1.79628	1.80247	1.80768	1.79964	1.80816	1.81067	1.81893	1.8299	1.81082	1.81173	1.79905	1.81207	1.79887	1.78143
1498	1.73841	1.76686	1.78944	1.78116	1.79015	1.79359	1.7848	1.79194	1.79528	1.80297	1.81266	1.79568	1.79629	1.78641	1.79648	1.78466	1.76821
1499	1.7279	1.75479	1.77668	1.76563	1.77738	1.77902	1.76939	1.77506	1.77948	1.78646	1.79493	1.78001	1.78038	1.77333	1.78041	1.76996	1.75446
1500	1.71767	1.74307	1.76432	1.75068	1.76502	1.76497	1.75454	1.75886	1.76428	1.7706	1.77794	1.76492	1.76508	1.76068	1.76495	1.75578	1.74117
1501	1.71582	1.7438	1.76686	1.75426	1.76791	1.76856	1.75909	1.76112	1.76811	1.7753	1.7838	1.76955	1.7701	1.76424	1.76991	1.76015	1.7449
1502	1.71527	1.74651	1.77179	1.76086	1.77326	1.77503	1.76682	1.76633	1.77503	1.78337	1.79343	1.7774	1.77846	1.77044	1.77823	1.76754	1.75139
1503	1.71472	1.74923	1.77679	1.76756	1.77869	1.7816	1.7747	1.77161	1.78208	1.79161	1.80331	1.78542	1.78701	1.77674	1.78673	1.77508	1.758
1504	1.71214	1.74781	1.7756	1.76642	1.77822	1.78141	1.77414	1.77331	1.78209	1.79143	1.80422	1.7861	1.78799	1.7769	1.78715	1.77595	1.75801
1505	1.70907	1.74535	1.77285	1.7633	1.77625	1.77948	1.77143	1.77407	1.7803	1.78911	1.80281	1.78488	1.78702	1.77549	1.78549	1.77509	1.75633
1506	1.70605	1.74292	1.77014	1.76021	1.7743	1.77757	1.76876	1.77483	1.77853	1.78681	1.80141	1.78367	1.78606	1.77409	1.78385	1.77424	1.75467
1507	1.69964	1.7375	1.76435	1.75453	1.76955	1.77172	1.76385	1.77029	1.77331	1.78171	1.79565	1.77769	1.78017	1.7696	1.77838	1.76902	1.74926
1508	1.69207	1.73104	1.7575	1.74795	1.76383	1.7645	1.75817	1.76386	1.7669	1.77564	1.78838	1.77004	1.77255	1.76403	1.77158	1.76226	1.74255
1509	1.68462	1.72466	1.75074	1.74146	1.75817	1.75739	1.75255	1.75751	1.76056	1.76964	1.7812	1.76252	1.76505	1.75851	1.76486	1.7556	1.73593
1510	1.67658	1.71666	1.74299	1.73292	1.75107	1.74907	1.74488	1.74867	1.75289	1.76212	1.77303	1.75528	1.756	1.75079	1.75696	1.74652	1.72853
1511	1.66831	1.70794	1.73483	1.72347	1.74334	1.74025	1.73629	1.73872	1.74464	1.75391	1.76444	1.74823	1.7463	1.74206	1.74856	1.73637	1.72081
1512	1.66018	1.69937	1.7268	1.7142	1.73571	1.73157	1.72784	1.72897	1.73652	1.74582	1.75599	1.74128	1.73677	1.73348	1.7403	1.72642	1.7132
1513	1.65308	1.69297	1.72148	1.70843	1.7304	1.72574	1.72264	1.72343	1.73131	1.74056	1.75147	1.73683	1.73198	1.72885	1.73553	1.72132	1.70843
1514	1.64661	1.68794	1.71787	1.70488	1.72655	1.7217	1.71951	1.72057	1.72794	1.7371	1.74948	1.73399	1.73021	1.72673	1.73299	1.71931	1.70546
1515	1.64014	1.68288	1.71424	1.7013	1.72267	1.71764	1.71636	1.71768	1.72455	1.7336	1.74747	1.73112	1.72842	1.7246	1.73043	1.71728	1.70247
1516	1.63491	1.67907	1.71151	1.69903	1.71992	1.7155	1.71486	1.71629	1.72232	1.73181	1.74586	1.72928	1.72805	1.72364	1.7295	1.7165	1.70107
1517	1.63076	1.67634	1.70956	1.69788	1.71816	1.71502	1.7148	1.7162	1.7211	1.7315	1.74462	1.72833	1.72891	1.72371	1.72997	1.71679	1.70103
1518	1.62664	1.67362	1.70761	1.69673	1.71639	1.71454	1.71473	1.71612	1.71987	1.73118	1.74337	1.72739	1.72977	1.72377	1.73044	1.71708	1.70099
1519	1.62182	1.67035	1.70472	1.69358	1.71377	1.71246	1.71274	1.71367	1.71702	1.72912	1.74094	1.72521	1.72809	1.72134	1.72858	1.7155	1.69906
1520	1.61629	1.66654	1.70083	1.68834	1.71028	1.70871	1.7087	1.70872	1.71247	1.72521	1.73729	1.72172	1.72371	1.71626	1.72425	1.7119	1.69511
1521	1.6109	1.6628	1.69702	1.68321	1.70685	1.70504	1.70474	1.70388	1.70801	1.72137	1.73372	1.7183	1.71941	1.7113	1.72001	1.70838	1.69124
1522	1.60701	1.65948	1.69444	1.68019	1.7051	1.7029	1.70254	1.70198	1.70596	1.71978	1.73202	1.71693	1.71724	1.70945	1.71834	1.70679	1.68959
1523	1.60512	1.65668	1.6935	1.67999	1.70565	1.70285	1.70273	1.70409	1.70718	1.72126	1.73288	1.71835	1.71793	1.71184	1.72017	1.70784	1.69098
1524	1.60324	1.65392	1.69256	1.67978	1.70619	1.7028	1.70291	1.70621	1.7084	1.72275	1.73373	1.71978	1.71863	1.71425	1.72201	1.70888	1.69238
1525	1.60019	1.6506	1.69036	1.67808	1.70473	1.70106	1.70138	1.7057	1.70738	1.7219	1.73253	1.71881	1.71745	1.71413	1.72122	1.70788	1.69169
1526	1.59508	1.64629	1.68589	1.6737	1.69971	1.69632	1.69682	1.70051	1.70239	1.71691	1.72766	1.71358	1.71294	1.7095	1.71575	1.70321	1.68728
1527	1.59005	1.64204	1.68149	1.66938	1.69477	1.69164	1.69233	1.6954	1.69747	1.712	1.72285	1.70842	1.70849	1.70493	1.71037	1.69862	1.68293
1528	1.58482	1.6377	1.67731	1.6649	1.69029	1.68728	1.68842	1.6907	1.69307	1.70737	1.71863	1.70414	1.70447	1.7008	1.70589	1.69462	1.67893
1529	1.57897	1.63304	1.67353	1.65991	1.68675	1.68355	1.68579	1.68679	1.68974	1.70326	1.71563	1.70176	1.70131	1.69756	1.70335	1.69192	1.67564
1530	1.57315	1.62839	1.66976	1.65494	1.68322	1.67982	1.68315	1.68288	1.68642	1.69915	1.71262	1.69937	1.69815	1.69432	1.7008	1.68921	1.67236
1531	1.56684	1.62322	1.66559	1.64986	1.67934	1.67575	1.68	1.67908	1.68273	1.69513	1.70947	1.69665	1.69487	1.69093	1.69778	1.68598	1.66893
1532	1.55894	1.6164	1.6602	1.64437	1.67439	1.67058	1.67525	1.67561	1.67791	1.69136	1.70586	1.69293	1.69124	1.6871	1.69329	1.68113	1.66508
1533	1.5511	1.60961	1.65481	1.6389	1.66943	1.66542	1.67049	1.67213	1.67308	1.68758	1.70223	1.68919	1.68759	1.68326	1.6888	1.67627	1.66122
1534	1.54406	1.60358	1.64984	1.63385	1.66491	1.66061	1.66607	1.66864	1.66845	1.68401	1.69862	1.6856	1.68394	1.6797	1.68479	1.672	1.65769
1535	1.54045	1.60088	1.64676	1.63077	1.66237	1.65744	1.66315	1.66523	1.66475	1.68146	1.69517	1.68274	1.68039	1.6774	1.68297	1.67037	1.65577
1536	1.53691	1.59822	1.64372	1.62773	1.65988	1.65431	1.66028	1.66188	1.66111	1.67894	1.69178	1.67992	1.67691	1.67514	1.68118	1.66875	1.65387
1537	1.53325	1.59529	1.64071	1.62466	1.65736	1.6513	1.65749	1.6587	1.65772	1.67642	1.68871	1.67723	1.67371	1.67286	1.67928	1.6671	1.6519
1538	1.52848	1.59025	1.63755	1.62102	1.65448	1.64874	1.65503	1.65636	1.65567	1.67357	1.68748	1.67512	1.67212	1.6703	1.67648	1.66507	1.64928
1539	1.52373	1.58524	1.63438	1.6174	1.6516	1.64617	1.65256	1.65402	1.65362	1.67073	1.68625	1.673	1.67052	1.66774	1.67368	1.66304	1.64666
1540	1.51901	1.58036	1.63118	1.61379	1.64871	1.64356	1.65005	1.65164	1.6515	1.66785	1.68486	1.67076	1.66875	1.66513	1.67086	1.66096	1.64409
1541	1.51449	1.57701	1.62754	1.61044	1.64575	1.64025	1.64715	1.64877	1.64846	1.66462	1.68153	1.66698	1.66473	1.66202	1.66775	1.65829	1.64219
1542	1.51004	1.57369	1.62395	1.60713	1.64282	1.63698	1.64428	1.64592	1.64546	1.66143	1.67823	1.66325	1.66076	1.65894	1.66468	1.65566	1.64029
1543	1.50564	1.57039	1.62039	1.60383	1.63993	1.63373	1.64144	1.64308	1.64247	1.65827	1.67497	1.65957	1.65687	1.65588	1.66163	1.65303	1.63838
1544	1.50094	1.56611	1.61608	1.59928	1.63707	1.62961	1.63894	1.63847	1.63823	1.65473	1.67117	1.6563	1.65397	1.65221	1.65829	1.64944	1.63448
1545	1.49631	1.56187	1.61183	1.59479	1.63424	1.62554	1.63647	1.63392	1.63405	1.65123	1.66741	1.65305	1.65109	1.64858	1.65499	1.64589	1.63063
1546	1.49173	1.55768	1.60762	1.59036	1.63143	1.62151	1.63401	1.62942	1.62991	1.64776	1.6637	1.64984	1.64824	1.64499	1.65172	1.64237	1.62682
1547	1.4908	1.55877	1.60962	1.59276	1.63369	1.6253	1.63657	1.63288	1.63392	1.65264	1.66876	1.65343	1.6531	1.65026	1.65723	1.64688	1.63179
1548	1.49	1.56007	1.61187	1.59544	1.63615	1.62942	1.63933	1.63667	1.63829	1.6579	1.67422	1.65732	1.65832	1.65594	1.66316	1.65175	1.63717
1549	1.48921	1.56136	1.61413	1.59813	1.63863	1.63358	1.64212	1.6405	1.6427	1.66322	1.67975	1.66124	1.66361	1.66169	1.66918	1.65668	1.64261
1550	1.48293	1.55547	1.60885	1.59239	1.633	1.6284	1.6366	1.63614	1.63662	1.65712	1.67305	1.65626	1.65738	1.65557	1.66351	1.65169	1.63717
1551	1.47617	1.54892	1.60286	1.58587	1.62661	1.62234	1.63031	1.631	1.62958	1.64997	1.66523	1.65044	1.65009	1.64835	1.65674	1.64576	1.63071
1552	1.46946	1.54242	1.5969	1.57939	1.62027	1.61632	1.62407	1.62588	1.6226	1.64288	1.65749	1.64465	1.64287	1.64119	1.65002	1.63987	1.62429
1553	1.46372	1.53629	1.59059	1.57246	1.61383	1.60924	1.6171	1.61819	1.6156	1.636	1.6504	1.63753	1.6359	1.63461	1.64217	1.63257	1.61725
1554	1.45819	1.53029	1.58429	1.56554	1.60744	1.60208	1.6101	1.6102	1.60867	1.62925	1.6435	1.63029	1.62905	1.6282	1.63425	1.62514	1.61019
1555	1.45272	1.52435	1.57806	1.55871	1.60113	1.59502	1.6032	1.60233	1.60184	1.62258	1.63669	1.62315	1.62229	1.62187	1.62645	1.61782	1.60323
1556	1.45199	1.52417	1.57843	1.5602	1.60293	1.59624	1.60581	1.60407	1.60429	1.62575	1.64051	1.62663	1.62531	1.6257	1.63019	1.62103	1.60673
1557	1.45238	1.52533	1.58035	1.56366	1.60667	1.59942	1.61069	1.60807	1.60895	1.6313	1.6469	1.63267	1.63069	1.63199	1.63671	1.62676	1.61275
1558	1.45276	1.5265	1.58228	1.56714	1.61044	1.60262	1.61562	1.61212	1.61366	1.63691	1.65339	1.6388	1.63614	1.63838	1.64333	1.63257	1.61886
1559	1.44825	1.52137	1.57834	1.56157	1.60587	1.59773	1.61104	1.60862	1.60853	1.63189	1.64801	1.63435	1.63162	1.63403	1.63858	1.62843	1.6147
1560	1.44225	1.51434	1.57259	1.55326	1.59876	1.59038	1.60354	1.6028	1.60039	1.62363	1.63901	1.62665	1.62405	1.62638	1.63034	1.62121	1.60737
1561	1.43631	1.5074	1.56691	1.54508	1.59174	1.58314	1.59615	1.59703	1.59239	1.61549	1.63018	1.61906	1.61659	1.61883	1.62224	1.6141	1.60014
1562	1.43221	1.50365	1.56375	1.54112	1.58821	1.57958	1.59312	1.59368	1.58844	1.61176	1.62652	1.61526	1.61317	1.6148	1.61804	1.61062	1.59639
1563	1.42887	1.50118	1.5616	1.53884	1.58607	1.57749	1.59183	1.59131	1.58611	1.60978	1.62494	1.61298	1.61138	1.61218	1.61541	1.60858	1.59401
1564	1.42554	1.49873	1.55946	1.53657	1.58395	1.57542	1.59054	1.58894	1.58379	1.60781	1.62336	1.61071	1.60959	1.60957	1.61279	1.60655	1.59166
1565	1.42177	1.49631	1.55726	1.53505	1.58205	1.57397	1.58923	1.58736	1.58244	1.60709	1.62224	1.60984	1.60889	1.60807	1.61185	1.60527	1.59057
1566	1.41778	1.4939	1.55502	1.5339	1.58027	1.57284	1.5879	1.58616	1.58157	1.60701	1.62135	1.60967	1.60873	1.60712	1.61174	1.60436	1.59013
1567	1.41381	1.4915	1.55277	1.53276	1.57849	1.57171	1.58656	1.58496	1.5807	1.60692	1.62045	1.6095	1.60857	1.60616	1.61164	1.60345	1.58969
1568	1.40981	1.48823	1.55001	1.53034	1.57618	1.56916	1.58421	1.58312	1.57884	1.6048	1.61911	1.60781	1.60656	1.60461	1.61047	1.60217	1.58788
1569	1.40578	1.48443	1.54691	1.52714	1.57353	1.56574	1.58122	1.58087	1.57637	1.60142	1.61747	1.60518	1.60342	1.60268	1.60865	1.60065	1.58522
1570	1.40177	1.48062	1.54381	1.52394	1.57088	1.56232	1.57823	1.57862	1.5739	1.59804	1.61583	1.60254	1.60027	1.60074	1.60683	1.59913	1.58255
1571	1.39806	1.47732	1.54035	1.52079	1.5681	1.55904	1.57561	1.57615	1.57085	1.59523	1.61353	1.59992	1.59767	1.59843	1.60482	1.59703	1.57996
1572	1.39459	1.47438	1.53663	1.51767	1.56521	1.55588	1.57328	1.57352	1.5674	1.59284	1.61075	1.5973	1.59547	1.59583	1.60267	1.59452	1.57742
1573	1.39113	1.47145	1.53293	1.51456	1.56234	1.55272	1.57095	1.57089	1.56395	1.59045	1.60796	1.59469	1.59328	1.59323	1.60053	1.59201	1.57488
1574	1.38838	1.46833	1.52961	1.51127	1.55932	1.54973	1.56771	1.56692	1.56022	1.58766	1.60391	1.59165	1.59003	1.58985	1.59743	1.58857	1.57169
1575	1.38627	1.46509	1.52667	1.50785	1.55619	1.54691	1.56371	1.5618	1.55627	1.58454	1.5988	1.58825	1.58588	1.5858	1.59352	1.58434	1.56794
1576	1.38419	1.46189	1.52376	1.50448	1.55311	1.54412	1.55977	1.55678	1.55238	1.58146	1.59377	1.5849	1.5818	1.58182	1.58966	1.58018	1.56425
1577	1.38187	1.45935	1.52178	1.50212	1.55095	1.54181	1.5573	1.55384	1.55016	1.57924	1.59129	1.58289	1.57949	1.57952	1.58752	1.57758	1.56192
1578	1.37929	1.45748	1.52075	1.50083	1.54973	1.53999	1.55633	1.55305	1.54966	1.5779	1.59144	1.58226	1.57902	1.57897	1.58717	1.57659	1.56101
1579	1.37671	1.45561	1.51973	1.49953	1.54851	1.53817	1.55537	1.55225	1.54917	1.57656	1.59159	1.58163	1.57854	1.57841	1.58682	1.57559	1.56008
1580	1.37498	1.45441	1.51946	1.49921	1.5484	1.53767	1.55573	1.5529	1.5496	1.57638	1.59268	1.58198	1.57937	1.5794	1.58751	1.57603	1.5606
1581	1.37432	1.45406	1.52017	1.50011	1.54969	1.53884	1.55779	1.55538	1.55121	1.57769	1.59496	1.58356	1.58184	1.58235	1.58952	1.57829	1.56292
1582	1.37366	1.45372	1.52087	1.50101	1.55098	1.54	1.55985	1.55786	1.55282	1.57899	1.59725	1.58514	1.58433	1.5853	1.59153	1.58055	1.56526
1583	1.37172	1.45221	1.51977	1.49993	1.55032	1.53913	1.55931	1.55746	1.55232	1.57827	1.59665	1.58476	1.58378	1.58515	1.5908	1.58023	1.5651
1584	1.36788	1.44898	1.51602	1.49592	1.54678	1.53524	1.55491	1.55277	1.54868	1.57455	1.59178	1.58147	1.57873	1.58036	1.586	1.57607	1.56125
1585	1.36409	1.44578	1.5123	1.49195	1.54326	1.5314	1.55056	1.54813	1.54508	1.57086	1.58697	1.57821	1.57375	1.57563	1.58126	1.57195	1.55743
1586	1.36095	1.44338	1.50975	1.48938	1.54095	1.52925	1.54797	1.5454	1.54276	1.5688	1.58445	1.57624	1.57136	1.57294	1.57894	1.56998	1.55563
1587	1.35894	1.44237	1.5092	1.48922	1.54072	1.53007	1.54844	1.54596	1.54265	1.5696	1.58592	1.57652	1.57353	1.57379	1.58086	1.5718	1.55736
1588	1.3569	1.44135	1.50865	1.48906	1.54048	1.5309	1.54893	1.54654	1.54254	1.5704	1.58742	1.57681	1.57573	1.57465	1.58281	1.57364	1.55912
1589	1.35451	1.43948	1.50724	1.48811	1.53954	1.53052	1.54863	1.54639	1.54144	1.57017	1.58774	1.57618	1.57638	1.57464	1.58312	1.57424	1.55948
1590	1.35138	1.43582	1.50405	1.48547	1.53713	1.52757	1.54667	1.54471	1.53826	1.56772	1.58553	1.5736	1.57367	1.57278	1.57992	1.57213	1.55682
1591	1.34825	1.43218	1.50086	1.48284	1.53472	1.52463	1.54471	1.54302	1.53509	1.56528	1.58331	1.57103	1.57097	1.57091	1.57674	1.57003	1.55418
1592	1.34564	1.42926	1.49804	1.48052	1.53234	1.52208	1.54261	1.54103	1.53241	1.56305	1.58102	1.56872	1.56842	1.56906	1.57374	1.56779	1.55183
1593	1.34431	1.42817	1.49613	1.47899	1.53005	1.5205	1.54017	1.53826	1.53095	1.56139	1.57851	1.56708	1.56626	1.56725	1.57123	1.56524	1.55022
1594	1.34298	1.42707	1.49423	1.47747	1.52778	1.51893	1.53774	1.53551	1.52951	1.55975	1.57603	1.56545	1.56411	1.56544	1.56874	1.56271	1.54863
1595	1.34102	1.42543	1.49201	1.47524	1.52514	1.51665	1.53504	1.53237	1.52741	1.55746	1.57319	1.56327	1.56124	1.56302	1.56595	1.55983	1.54644
1596	1.3371	1.42206	1.48879	1.47085	1.52132	1.51216	1.53141	1.52796	1.52331	1.5532	1.56919	1.55935	1.55612	1.55868	1.56217	1.55584	1.54236
1597	1.3332	1.41869	1.48557	1.46647	1.51752	1.50768	1.52779	1.52357	1.51922	1.54896	1.5652	1.55544	1.55103	1.55436	1.5584	1.55186	1.5383
1598	1.3303	1.41625	1.48368	1.46347	1.515	1.50473	1.52563	1.52106	1.51667	1.5464	1.56287	1.55318	1.5482	1.55173	1.55623	1.54956	1.53595
1599	1.33119	1.41732	1.48681	1.46567	1.51735	1.50752	1.529	1.52564	1.51995	1.55019	1.5668	1.55713	1.55392	1.55549	1.56014	1.55364	1.54008
1600	1.33208	1.41839	1.48995	1.46788	1.51971	1.51033	1.5324	1.53026	1.52325	1.55401	1.57076	1.56112	1.55971	1.55928	1.56407	1.55776	1.54424
1601	1.33227	1.41873	1.49189	1.46916	1.52121	1.51215	1.53469	1.53346	1.52541	1.55652	1.57355	1.56397	1.56402	1.562	1.56686	1.56074	1.54712
1602	1.32912	1.41561	1.48801	1.46598	1.51855	1.5092	1.53169	1.52973	1.52205	1.55267	1.57065	1.56128	1.56095	1.55953	1.56406	1.55814	1.54376
1603	1.32597	1.41249	1.48414	1.4628	1.51588	1.50625	1.52869	1.52601	1.51869	1.54881	1.56774	1.55859	1.55787	1.55705	1.56126	1.55554	1.54041
1604	1.32302	1.40963	1.48066	1.46003	1.51341	1.50348	1.52591	1.52258	1.51579	1.54542	1.56516	1.55617	1.55513	1.55478	1.55878	1.55308	1.53755
1605	1.3213	1.40846	1.47963	1.45976	1.51214	1.50189	1.52451	1.52096	1.51568	1.54485	1.5646	1.55545	1.55441	1.55382	1.55831	1.55146	1.53777
1606	1.31958	1.4073	1.47859	1.45948	1.51088	1.50029	1.5231	1.51934	1.51557	1.54428	1.56404	1.55472	1.5537	1.55286	1.55785	1.54985	1.53799
1607	1.3177	1.40587	1.47727	1.45879	1.50942	1.49849	1.52152	1.51757	1.51494	1.54334	1.56301	1.55356	1.55243	1.55159	1.55699	1.5479	1.53773
1608	1.31441	1.40228	1.47354	1.45465	1.50635	1.49501	1.51846	1.51449	1.5099	1.53934	1.55809	1.54874	1.54651	1.54776	1.55287	1.54316	1.53339
1609	1.31113	1.39871	1.46982	1.45053	1.50328	1.49154	1.51541	1.51143	1.5049	1.53537	1.55321	1.54396	1.54065	1.54395	1.54878	1.53844	1.52908
1610	1.30803	1.39533	1.46636	1.44664	1.50042	1.48833	1.51255	1.50866	1.5003	1.53169	1.54873	1.53963	1.53532	1.54042	1.54504	1.53417	1.52508
1611	1.30698	1.39411	1.46581	1.44529	1.49987	1.48815	1.51196	1.50947	1.50011	1.53135	1.54874	1.54051	1.53598	1.54006	1.54528	1.5349	1.52447
1612	1.30592	1.39289	1.46526	1.44393	1.49932	1.48797	1.51136	1.51029	1.49992	1.53101	1.54874	1.54141	1.53665	1.53971	1.54553	1.53564	1.52387
1613	1.30477	1.39164	1.46464	1.44256	1.49872	1.48772	1.5107	1.51091	1.49964	1.53059	1.54863	1.54218	1.53718	1.53928	1.54563	1.53623	1.52321
1614	1.30188	1.38978	1.46277	1.44102	1.49705	1.48582	1.50867	1.50684	1.4974	1.52876	1.54598	1.54002	1.53476	1.53735	1.54245	1.53329	1.52147
1615	1.299	1.38793	1.4609	1.43948	1.49537	1.48392	1.50664	1.50279	1.49515	1.52693	1.54335	1.53786	1.53234	1.53541	1.53929	1.53036	1.51973
1616	1.29615	1.3861	1.45907	1.43797	1.49372	1.48206	1.50467	1.49884	1.49295	1.52513	1.54077	1.53577	1.52997	1.53352	1.5362	1.52749	1.51803
1617	1.296	1.38661	1.45995	1.43839	1.49414	1.48305	1.50603	1.50016	1.49427	1.52578	1.5426	1.53778	1.53159	1.53458	1.53765	1.52929	1.51921
1618	1.29585	1.38711	1.46084	1.43882	1.49456	1.48404	1.5074	1.50148	1.49559	1.52642	1.54443	1.5398	1.5332	1.53565	1.53911	1.53108	1.52039
1619	1.2957	1.38761	1.46172	1.43924	1.49497	1.48503	1.50877	1.5028	1.49691	1.52707	1.54626	1.54183	1.53483	1.53671	1.54056	1.53288	1.52157
1620	1.29546	1.38733	1.46162	1.43958	1.49529	1.48527	1.50957	1.50426	1.49716	1.52806	1.54734	1.54185	1.53554	1.53809	1.54247	1.53421	1.52233
1621	1.29521	1.38705	1.46151	1.43991	1.4956	1.48549	1.51036	1.50572	1.49739	1.52906	1.54841	1.54183	1.53625	1.53949	1.54439	1.53554	1.52308
1622	1.29496	1.38676	1.46139	1.44025	1.49592	1.48572	1.51116	1.5072	1.49763	1.53006	1.54949	1.54182	1.53696	1.5409	1.54633	1.53688	1.52384
1623	1.29204	1.38392	1.45816	1.43732	1.49274	1.483	1.50732	1.50373	1.49377	1.52657	1.54603	1.53821	1.53375	1.53749	1.54207	1.53406	1.52043
1624	1.28898	1.38096	1.45478	1.43423	1.48939	1.48013	1.50327	1.50004	1.48973	1.52287	1.54236	1.53443	1.53036	1.53386	1.53754	1.53103	1.51683
1625	1.28592	1.378	1.45139	1.43114	1.48604	1.47726	1.49922	1.49634	1.48569	1.51916	1.53869	1.53066	1.52697	1.53023	1.53301	1.528	1.51322
1626	1.28446	1.37703	1.4501	1.43046	1.48539	1.47588	1.49898	1.49476	1.48497	1.51882	1.53778	1.52991	1.5265	1.52974	1.53327	1.52752	1.51224
1627	1.28311	1.3762	1.44896	1.42996	1.48494	1.47462	1.49902	1.49333	1.48449	1.51873	1.53706	1.52939	1.52625	1.52948	1.5339	1.52722	1.51145
1628	1.28175	1.37537	1.44782	1.42946	1.48448	1.47334	1.49907	1.4919	1.484	1.51864	1.53635	1.52887	1.526	1.52922	1.53453	1.52693	1.51065
1629	1.28263	1.37582	1.44907	1.43056	1.48586	1.47488	1.50094	1.49512	1.48594	1.52026	1.53886	1.5313	1.52802	1.53095	1.53697	1.52894	1.51263
1630	1.28374	1.37641	1.45057	1.43184	1.48743	1.47672	1.50301	1.49887	1.48815	1.52208	1.54172	1.53406	1.5303	1.53289	1.53961	1.53121	1.51491
1631	1.28486	1.377	1.45208	1.43313	1.48901	1.47857	1.50509	1.50264	1.49036	1.5239	1.5446	1.53683	1.53258	1.53484	1.54226	1.53349	1.5172
1632	1.28342	1.37443	1.45007	1.43061	1.486	1.47561	1.50159	1.49959	1.48708	1.52076	1.54102	1.53289	1.52899	1.53131	1.5382	1.52956	1.51451
1633	1.28164	1.37143	1.44758	1.42758	1.48238	1.47202	1.49735	1.49563	1.48308	1.51696	1.53657	1.52806	1.52463	1.52707	1.53326	1.52482	1.51115
1634	1.27986	1.36845	1.4451	1.42456	1.47877	1.46845	1.49313	1.4917	1.4791	1.51318	1.53216	1.52326	1.5203	1.52285	1.52836	1.52011	1.5078
1635	1.27908	1.36811	1.44417	1.42323	1.47793	1.4678	1.49237	1.48997	1.47867	1.51235	1.53059	1.52215	1.51885	1.52191	1.52666	1.51858	1.50721
1636	1.27847	1.36821	1.4435	1.42217	1.47755	1.46765	1.49218	1.48861	1.47883	1.51202	1.52949	1.52164	1.51789	1.52152	1.5255	1.51759	1.50708
1637	1.27785	1.36832	1.44283	1.42112	1.47716	1.4675	1.49199	1.48725	1.47899	1.51169	1.5284	1.52114	1.51692	1.52112	1.52434	1.51659	1.50695
1638	1.27693	1.36789	1.44192	1.42053	1.47699	1.46675	1.49247	1.48688	1.47883	1.51162	1.52816	1.52109	1.51719	1.52131	1.52425	1.51653	1.50647
1639	1.27594	1.36736	1.44096	1.42004	1.47685	1.46587	1.4931	1.48671	1.47861	1.5116	1.5281	1.52114	1.51771	1.52162	1.52437	1.51666	1.50591
1640	1.27495	1.36683	1.43999	1.41954	1.47672	1.46499	1.49372	1.48654	1.47838	1.51157	1.52804	1.52119	1.51824	1.52192	1.5245	1.51678	1.50535
1641	1.2744	1.36645	1.44024	1.41946	1.47734	1.46565	1.49357	1.48721	1.47821	1.51148	1.52876	1.52212	1.51868	1.52226	1.52507	1.51703	1.50615
1642	1.27395	1.3661	1.44078	1.41948	1.47814	1.46666	1.49324	1.48809	1.47805	1.51137	1.52967	1.52326	1.51911	1.5226	1.52574	1.5173	1.50728
1643	1.2735	1.36574	1.44132	1.41951	1.47895	1.46769	1.49291	1.48897	1.47788	1.51127	1.53059	1.5244	1.51954	1.52295	1.52641	1.51757	1.50841
1644	1.27258	1.36561	1.44094	1.41935	1.47901	1.4671	1.49242	1.4887	1.47692	1.51106	1.53009	1.52385	1.51927	1.52274	1.52566	1.51776	1.5081
1645	1.27153	1.36554	1.44032	1.41915	1.47888	1.46608	1.49189	1.48811	1.47575	1.51083	1.52922	1.52285	1.51881	1.52238	1.52454	1.51793	1.50741
1646	1.27048	1.36546	1.4397	1.41895	1.47875	1.46507	1.49135	1.48752	1.47458	1.51059	1.52835	1.52184	1.51834	1.52202	1.5234	1.51809	1.50672
1647	1.2707	1.36539	1.43924	1.41884	1.47847	1.46498	1.49063	1.48697	1.47462	1.51074	1.52785	1.52157	1.51795	1.52158	1.52411	1.51842	1.50688
1648	1.2713	1.36531	1.43883	1.41876	1.47815	1.46516	1.48986	1.48642	1.47502	1.511	1.52747	1.52151	1.51757	1.52112	1.52535	1.51879	1.50729
1649	1.27191	1.36523	1.43842	1.41868	1.47783	1.46534	1.48909	1.48587	1.47542	1.51126	1.52709	1.52145	1.51719	1.52065	1.5266	1.51916	1.50771
1650	1.27202	1.36467	1.43856	1.41835	1.47769	1.4658	1.489	1.48609	1.47588	1.51106	1.52736	1.5215	1.51743	1.52096	1.52665	1.51917	1.50762
1651	1.27197	1.36396	1.43888	1.41793	1.47761	1.46636	1.48914	1.48657	1.47636	1.51072	1.52784	1.52158	1.51787	1.52152	1.5263	1.51906	1.50738
1652	1.27193	1.36323	1.4392	1.41751	1.47753	1.46692	1.48928	1.48705	1.47685	1.51036	1.52833	1.52167	1.51831	1.52208	1.52594	1.51894	1.50713
1653	1.2711	1.36282	1.43983	1.4178	1.47736	1.46753	1.49023	1.48811	1.47762	1.51204	1.53004	1.52267	1.52005	1.5232	1.5268	1.5203	1.50797
1654	1.26999	1.36251	1.44058	1.41836	1.47716	1.46817	1.49149	1.4894	1.4785	1.5145	1.53223	1.52403	1.52229	1.52454	1.5281	1.52222	1.50923
1655	1.26885	1.3622	1.44134	1.41893	1.47696	1.46882	1.49279	1.49073	1.4794	1.51701	1.53448	1.52543	1.52459	1.52591	1.52944	1.52419	1.51052
1656	1.26764	1.36128	1.44051	1.41753	1.47556	1.46768	1.49183	1.48885	1.47811	1.51509	1.5325	1.524	1.5227	1.52429	1.5271	1.52188	1.50897
1657	1.26639	1.36012	1.43904	1.41537	1.4737	1.46584	1.48998	1.48573	1.47596	1.51143	1.52887	1.52147	1.51919	1.5215	1.52334	1.51791	1.50632
1658	1.26513	1.35895	1.43757	1.4132	1.47183	1.46399	1.48812	1.4826	1.47379	1.50776	1.52522	1.51892	1.51566	1.51869	1.51957	1.51393	1.50365
1659	1.26559	1.35955	1.43791	1.41334	1.47235	1.46426	1.48863	1.48351	1.47409	1.50792	1.52533	1.51951	1.51619	1.51963	1.52041	1.51468	1.50383
1660	1.26679	1.36092	1.43904	1.41445	1.4739	1.46543	1.49015	1.48613	1.47545	1.5097	1.52702	1.52143	1.51844	1.52218	1.52322	1.51743	1.5052
1661	1.26801	1.36231	1.44019	1.4156	1.47548	1.46663	1.49171	1.48883	1.47683	1.51152	1.52875	1.52339	1.52075	1.52478	1.5261	1.52025	1.5066
1662	1.26831	1.36213	1.4403	1.4154	1.47588	1.4664	1.49192	1.48966	1.47676	1.51239	1.52901	1.52395	1.52125	1.52473	1.52654	1.52057	1.50713
1663	1.2682	1.36124	1.43995	1.41459	1.47574	1.46551	1.49152	1.48965	1.47603	1.51283	1.52859	1.52389	1.52094	1.52347	1.52589	1.51976	1.50727
1664	1.26808	1.36032	1.43959	1.41376	1.4756	1.4646	1.49111	1.48965	1.47527	1.51329	1.52817	1.52382	1.52061	1.52217	1.52521	1.51892	1.50742
1665	1.26533	1.35615	1.43503	1.40903	1.47087	1.45966	1.48521	1.48336	1.46964	1.50711	1.52174	1.51809	1.51346	1.51562	1.51842	1.51235	1.5013
1666	1.26123	1.35033	1.42837	1.40234	1.46385	1.45269	1.4766	1.47398	1.46157	1.49766	1.51236	1.50956	1.50297	1.50647	1.50863	1.50294	1.49209
1667	1.257	1.34435	1.42152	1.39547	1.45664	1.44553	1.46779	1.4644	1.45332	1.48802	1.50279	1.50084	1.49229	1.49712	1.49864	1.49333	1.48268
1668	1.25475	1.34176	1.41903	1.3936	1.4549	1.44391	1.46631	1.4619	1.45166	1.48639	1.50136	1.49894	1.49034	1.49536	1.49717	1.49138	1.48142
1669	1.25345	1.34086	1.41874	1.39428	1.45596	1.44514	1.46862	1.46302	1.4534	1.48889	1.50415	1.50055	1.49289	1.49751	1.50012	1.49335	1.4844
1670	1.25208	1.3399	1.41842	1.395	1.4571	1.44645	1.47109	1.4642	1.45527	1.49158	1.50715	1.50226	1.49563	1.49981	1.50327	1.49545	1.48759

## Sheet: Figure 4b
Wavelength	1	2	3	4	5	6	7	8	9	10	11	12	13	14	15	16
nm	ADC	ADC	ADC	ADC	ADC	ADC	ADC	ADC	ADC	ADC	ADC	ADC	ADC	ADC	ADC	ADC
700	5.55	1.65	1.7	6.05	1.4	3.85	5.35	6.1	7.55	6.2	5.65	1.45	7.35	5.5	4.65	3.6
704	7.55	8.15	8.7	5.8	4.4	7.6	10.35	6.85	10.55	7.7	9.15	4.45	9.1	8.5	9.4	9.1
708	14.05	9.9	10.45	7.3	8.4	11.35	12.1	10.35	10.8	13.2	12.65	13.45	12.6	11.25	13.9	8.35
712	9.3	5.4	7.45	3.8	7.65	9.1	10.35	9.85	9.8	6.95	9.65	2.45	9.6	7.5	9.9	8.35
716	5.8	8.15	5.45	8.05	4.65	10.6	7.35	5.85	9.3	6.95	7.65	-0.3	8.6	7.25	9.15	8.85
720	7.8	6.9	4.7	5.3	5.65	10.85	10.6	7.85	9.8	5.95	9.65	6.7	9.35	8.25	10.65	9.1
724	4.55	4.9	5.95	6.8	5.9	10.85	10.85	6.6	8.8	6.45	7.65	-1.3	10.35	5.25	5.4	10.1
728	6.8	5.4	6.7	7.3	5.9	10.85	11.85	11.35	8.55	7.45	8.4	3.45	8.85	10	10.4	11.6
732	8.05	6.15	4.45	-1.2	6.4	11.6	10.6	9.85	8.3	4.45	6.9	-2.05	8.85	9.75	8.9	9.35
736	4.05	2.9	3.7	-1.2	1.4	4.6	4.1	4.1	2.3	3.45	5.4	1.2	7.85	8.5	6.4	5.6
740	10.05	8.15	9.95	2.55	6.15	7.1	7.6	7.85	7.05	9.2	10.4	1.7	9.6	11.75	13.4	11.85
744	7.3	4.65	5.45	2.55	3.15	10.1	7.1	7.85	7.3	5.95	7.15	-0.3	9.1	7.5	7.4	7.1
748	7.05	3.65	2.95	1.3	3.65	6.85	5.85	6.1	5.05	4.45	6.65	-0.8	5.85	8.75	5.65	4.6
752	5.05	2.65	2.2	-2.2	5.15	7.6	7.85	5.6	2.05	5.95	7.4	1.2	5.6	7.5	9.15	9.6
756	6.55	3.4	4.2	-0.45	4.65	6.6	7.6	8.1	1.8	3.45	6.65	-2.3	5.6	7.75	10.4	7.35
760	2.05	0.9	0.95	-5.2	-0.35	4.85	4.85	2.35	2.3	2.2	4.15	-4.05	6.6	4.75	7.15	4.6
764	3.3	0.15	0.45	-0.45	1.4	8.1	6.6	5.6	4.55	3.45	6.4	9.45	6.6	5.25	6.15	7.85
768	5.3	2.4	4.2	0.55	3.15	5.85	10.6	4.85	2.05	3.7	4.65	3.95	6.6	8.5	9.15	10.1
772	4.55	2.65	3.45	-1.7	4.4	7.6	5.85	5.6	1.05	4.7	4.9	-0.8	5.1	5	6.9	9.35
776	3.8	3.4	2.7	-2.7	5.65	5.35	5.35	3.35	1.3	3.7	3.65	4.45	5.35	7	8.15	10.85
780	5.05	3.4	4.45	-2.95	4.9	7.1	9.85	7.35	4.05	3.45	5.9	5.95	5.6	6	7.4	10.1
784	4.55	2.4	1.45	-8.7	5.65	6.35	7.35	3.6	1.3	1.45	3.65	-0.3	4.6	6	5.65	5.1
788	6.8	1.65	1.95	-8.2	3.65	7.85	9.1	4.85	3.05	2.7	4.4	-5.8	5.6	6.5	7.4	5.85
792	4.8	6.65	2.45	-5.45	6.65	11.85	11.35	7.85	5.8	5.45	5.9	1.7	5.35	5.5	8.4	8.35
796	1.8	2.65	-0.55	-6.2	11.4	14.1	14.85	12.6	-1.2	0.2	3.9	-5.8	3.6	1.5	7.4	0.35
800	7.3	9.15	4.95	-3.95	9.15	11.35	13.85	9.35	4.8	3.95	9.9	2.7	9.35	9.25	10.4	8.35
804	6.3	5.65	3.45	-2.2	7.4	10.85	9.85	8.1	5.8	3.7	7.4	4.45	5.85	8.5	5.4	10.1
808	2.3	0.65	-0.05	-2.7	6.4	7.6	7.6	7.85	2.8	1.2	3.9	-2.8	3.6	6.25	7.9	8.6
812	9.05	6.4	5.45	5.55	7.65	15.85	10.85	10.35	7.3	5.2	8.9	0.2	7.1	8.5	7.65	7.85
816	6.3	4.65	2.45	0.55	8.65	13.35	13.6	12.1	6.3	4.95	8.4	-1.55	7.1	8.75	9.4	11.85
820	4.05	4.9	0.2	-1.2	5.4	11.35	11.85	10.85	2.3	5.7	4.65	-0.3	3.85	8.5	4.15	7.85
824	5.3	4.4	2.95	-1.45	11.9	11.6	12.35	11.6	4.3	4.95	2.9	-4.8	4.6	3.75	5.4	9.35
828	-0.95	-1.35	-2.3	-3.2	2.9	5.1	7.35	4.85	-4.7	-2.55	-4.6	-0.8	-0.15	0.25	-0.6	1.6
832	2.3	0.15	0.7	1.8	4.9	6.6	5.85	5.6	-0.95	-2.8	-0.1	-5.55	-1.15	0.75	1.4	3.85
836	1.05	2.4	0.95	13.05	3.4	3.6	5.35	2.6	-0.7	-0.8	1.4	0.2	-1.15	0	4.9	15.6
840	47.55	56.9	34.2	169.55	2.65	4.35	7.6	2.85	61.05	25.2	45.15	153.2	22.1	41.5	80.65	174.85
844	224.3	181.9	113.7	772.3	-1.1	1.35	4.35	1.85	561.8	138.2	463.15	755.2	113.85	203.5	617.9	795.6
848	332.05	361.4	207.2	1481.55	-0.1	3.6	5.85	2.85	1322.55	313.2	1205.9	1478.95	273.1	308.75	1364.65	1533.6
852	378.55	443.4	259.95	1809.8	-1.85	3.85	9.1	6.85	1622.55	376.7	1508.4	1792.45	323.6	365.5	1706.9	1866.6
856	413.8	479.65	309.7	2069.05	4.4	8.85	9.35	44.85	1825.55	451.45	1716.15	1988.45	376.85	417	1959.4	2114.6
860	467.8	541.65	380.45	2398.3	98.9	10.1	14.1	202.6	2102.8	613.45	1981.4	2249.7	500.6	488.75	2287.65	2442.1
864	528.55	660.15	427.45	2768.05	215.4	10.35	11.1	292.85	2427.55	878.7	2283.9	2544.2	733.85	548	2653.9	2815.35
868	580.55	831.4	494.45	3106.3	275.15	14.1	15.35	387.1	2736.05	1142.45	2546.15	2793.95	978.85	607.5	2985.4	3146.35
872	614.55	989.4	584.2	3380.8	327.15	15.35	20.35	499.1	3004.8	1370.7	2762.65	2994.7	1174.1	687	3246.9	3415.35
876	646.05	1161.15	724.7	3660.3	384.65	18.35	22.6	627.6	3318.8	1624.45	2994.9	3201.7	1370.1	823	3506.15	3687.6
880	718.55	1388.65	964.45	3986.3	472.9	17.35	22.35	837.1	3719.8	1967.45	3300.4	3467.2	1620.35	1056	3809.15	4003.6
884	854.55	1627.4	1214.45	4320.8	585.4	16.35	257.6	1439.35	4184.55	2346.2	3635.9	3750.7	1875.85	1320.5	4105.4	4310.35
888	1034.05	1842.15	1442.95	4598.55	676.9	19.6	387.35	2115.1	4646.3	2718.95	3958.4	4010.95	2099.35	1538.75	4334.4	4551.6
892	1212.8	2018.4	1617.45	4810.55	820.4	18.35	554.1	2761.85	5110.3	3086.45	4258.9	4242.7	2275.6	1710.75	4499.9	4714.6
896	1382.55	2178.4	1778.45	4976.55	1006.4	13.6	713.6	3399.85	5567.05	3454.45	4564.4	4480.45	2445.85	1851.25	4625.4	4823.85
900	1570.8	2343.65	1929.45	5135.05	1210.15	19.1	1183.6	4055.35	6080.05	3855.95	4886.9	4712.45	2616.85	2003.75	4729.4	4915.85
904	1759.05	2512.9	2081.2	5283.8	1386.15	23.85	1735.1	4691.6	6624.8	4291.95	5232.9	4959.2	2789.1	2134.25	4823.4	4983.1
908	1939.8	2665.9	2207.2	5395.55	1502.9	16.1	2225.35	5284.1	7196.05	4750.7	5592.9	5211.7	2943.85	2248	4890.9	5022.6
912	2122.3	2814.4	2335.95	5498.05	1587.65	29.6	2639.6	5827.1	7782.05	5227.7	5959.4	5467.7	3108.35	2362.75	4946.9	5044.1
916	2304.3	2967.9	2467.2	5594.3	1655.9	68.35	2981.85	6340.6	8404.05	5743.7	6356.9	5746.7	3273.35	2472.5	4985.9	5050.6
920	2511.3	3131.4	2593.45	5676.05	1695.15	103.85	3269.1	6807.35	9075.05	6309.7	6791.9	6049.95	3456.35	2600.5	5039.4	5074.6
924	2747.55	3321.15	2749.7	5790.05	1757.65	140.85	3506.6	7238.35	9835.3	6969.7	7313.4	6417.95	3682.85	2751.75	5115.15	5103.1
928	3018.05	3536.15	2931.95	5932.05	1838.9	148.35	3677.1	7615.1	10652.3	7720.2	7906.15	6824.2	3948.35	2937.75	5211.4	5158.85
932	3318.55	3789.4	3145.2	6091.55	1941.9	164.35	3789.35	7905.1	11484.3	8528.2	8566.65	7290.2	4249.1	3165.5	5341.65	5223.85
936	3647.55	4064.65	3389.95	6290.3	2071.9	178.35	3848.6	8116.35	12352.3	9421.7	9298.9	7828.95	4609.35	3419	5495.9	5321.1
940	4024.3	4375.65	3652.2	6515.8	2216.15	196.6	3909.6	8311.35	13244.5	10376	10116.4	8420.7	5002.6	3711	5672.4	5435.85
944	4479.05	4754.15	3986.45	6798.05	2453.15	238.1	4051.6	8553.35	14262.8	11494.2	11077.1	9130.45	5489.35	4093.25	5928.65	5614.6
948	4991.05	5182.65	4350.45	7110.3	2706.65	271.35	4184.6	8814.6	15357	12742.7	12155.6	9921.45	6020.35	4515	6211.15	5825.85
952	5459.05	5555.15	4668.45	7371.8	2903.65	281.85	4186.6	8870.85	16218	13824.2	13128.9	10650.5	6516.35	4883.5	6451.9	5996.6
956	5822.3	5832.15	4879.2	7527.05	2975.4	278.1	3976.6	8671.6	16773	14678.2	13952.1	11285.7	6922.85	5166.5	6599.4	6077.6
960	6239.05	6153.4	5140.45	7711.55	3088.65	272.85	3816.85	8503.6	17299.5	15585.7	14823.6	11963.2	7365.6	5487	6788.15	6191.1
964	6690.55	6498.9	5411.95	7924.05	3216.9	279.6	3718.6	8380.85	17844.5	16569.2	15833.4	12730	7875.1	5859.5	7018.4	6342.1
968	7161.8	6869.9	5716.45	8144.3	3370.4	293.85	3628.1	8235.6	18291.8	17496.2	16809.9	13488.2	8409.35	6254	7259.9	6501.35
972	7626.8	7235.65	6005.2	8382.3	3521.65	304.35	3533.6	8071.1	18606.8	18371.5	17795.9	14319	8965.1	6660	7510.15	6655.1
976	8130.05	7615.9	6316.7	8614.05	3693.15	320.35	3444.35	7915.85	18833.8	19195.5	18824.9	15176.2	9559.1	7102	7777.4	6833.85
980	8691.8	8049.4	6649.45	8865.55	3870.4	335.1	3388.1	7780.35	19068.3	20034.7	19850.9	16084.7	10214.1	7583.75	8075.9	7040.35
984	9319.55	8541.65	7050.95	9177.8	4109.9	367.1	3408.35	7705.85	19245.8	20861.2	21044.2	17127.2	10974.1	8139	8445.4	7303.1
988	10083	9146.4	7547.2	9590.05	4450.4	423.1	3505.1	7723.85	19507.8	21810.7	22308.2	18310	11873.6	8856.75	8915.15	7637.85
992	10944.8	9846.9	8146.7	10068	4844.9	516.85	3738.1	7869.1	19827.3	22859	23788.9	19689	12906.4	9657.5	9469.15	8052.35
996	11959	10664.1	8829.95	10639	5342.65	626.85	4002.1	8036.85	20139.8	23899.5	25341.2	21204.5	14093.1	10597.5	10122.6	8539.6
1000	13034.5	11555.6	9579.7	11252	5852.65	775.6	4326.85	8264.85	20431.5	24927.7	26958.4	22840.2	15404.9	11628	10846.4	9068.1
1004	14202.3	12493.4	10354.2	11913.8	6421.65	1178.6	4697.85	8519.1	20701.5	25834.5	28521.2	24504.5	16804.1	12736	11624.9	9650.85
1008	15422.8	13498.9	11201.2	12593.8	6989.65	1658.1	5048.6	8770.35	20858	26567	29969.4	26217.7	18266.1	13932	12469.9	10282.6
1012	16660.3	14496.1	12046.5	13281.3	7579.65	2165.6	5428.85	9035.35	20961.5	27174.5	31360.2	27857.7	19758.6	15168.8	13339.4	10924.9
1016	17877.5	15570.6	12918.7	14012.3	8197.65	2687.85	5794.1	9297.85	20977.5	27617	32511.4	29450	21280.3	16425	14259.4	11599.6
1020	19193.5	16695.4	13870.7	14797.8	8831.65	3222.1	6204.6	9596.1	20989	27948	33588.2	31063.7	22875.8	17803.5	15259.4	12375.6
1024	20587.3	17961.4	14941	15666	9580.4	3848.85	6670.85	9942.6	21070.8	28247.2	34644.2	32669	24572.1	19291.2	16366.6	13196.6
1028	22074.3	19304.4	16102.5	16660.3	10433.1	4598.6	7260.85	10416.1	21222.5	28577.2	35685.4	34333.4	26419.3	20937.8	17649.4	14169.4
1032	23691.8	20833.2	17413	17762.8	11408.6	5441.6	7954.85	10954.9	21479.8	28951	36713.7	36008.7	28360.1	22757.5	19060.4	15283.9
1036	25368.8	22484.2	18912.7	19019	12509.9	6424.6	8739.85	11582.4	21811	29323	37642.9	37692.4	30412.1	24690	20635.9	16504.3
1040	27082.3	24257.4	20506.7	20401.3	13722.1	7482.35	9577.1	12277.6	22209.3	29723.7	38518.2	39326.2	32483.8	26785.8	22353.9	17851.6
1044	28744.3	26080.7	22236	21908.5	15025.4	8607.35	10526.9	13048.9	22623.8	30072	39247.7	40723.2	34575.8	28898.5	24159.4	19317.6
1048	30342.5	27940.9	24050.7	23532.8	16389.7	9823.6	11500.9	13869.4	23119.3	30454.5	39925.7	41999.2	36581.6	31035	26045.7	20833.3
1052	31766	29737.9	25853.5	25145.8	17873.7	11126.9	12581.6	14728.4	23590.5	30723	40303.7	42947.2	38297.1	33011.5	27938.9	22385.8
1056	32969.3	31444.7	27681.7	26837.5	19359.9	12430.4	13614.1	15565.6	24071.8	30996.2	40583.4	43658.9	39772.6	34818.2	29719.2	23923.6
1060	33872.6	33042.9	29440.7	28537.3	20911.2	13803.1	14702.9	16426.1	24570	31220.2	40717.4	44035.4	40896.3	36409.2	31438.9	25396.3
1064	34593.8	34519.4	31264.5	30311.3	22498.4	15210.1	15859.6	17353.1	25062.8	31381.5	40696.7	44219.2	41767.8	37769.5	33065.2	26877.3
1068	35113.6	35861.2	32959.7	32117.5	24274.4	16829.8	17125.3	18343.3	25603.5	31596	40742.4	44319.9	42455.6	38977.5	34506.9	28267.8
1072	35415.3	37059.2	34793.9	34053.6	26136.7	18474.1	18445.1	19427.6	26293.8	31991.7	40865.2	44393.7	42937.1	40000.5	35925.2	29647.3
1076	35593.1	38132.9	36517.4	36027.1	28079.4	20277.1	19930.1	20609.6	27034.8	32475.7	41023.9	44414.4	43201.6	40759.5	37166.9	30884.6
1080	35676.8	39022.2	38111.2	38053.8	30126.9	22114.8	21484.8	21879.1	27859.8	33037.7	41240.7	44426.4	43420.1	41245.8	38066.4	31906.8
1084	35550.6	39688.7	39610.9	40005.8	32256.9	24162.1	23129.6	23202.3	28781.8	33656.2	41468.4	44350.4	43348.8	41535.8	38814.9	32829.1
1088	35274.3	40125.2	40875.2	41843.3	34295.4	26219.8	24962.8	24691.8	29782.3	34351.7	41773.9	44381.7	43181.3	41632.2	39304.9	33474.8
1092	34845.3	40213.4	41784.4	43471.8	36394.7	28399.8	26828.3	26217.3	30840.3	35061.2	42196.4	44351.4	42947.6	41551.2	39478.4	33890.1
1096	34271.6	40034.2	42359.9	44840.6	38331.9	30526.6	28639.8	27721.3	31878	35798.7	42507.2	44267.2	42608.3	41154.8	39345.9	33985.1
1100	33530.1	39546.9	42541.9	45784.3	39826.7	32443.1	30501.6	29256.1	32878.1	36478.4	42739.7	44032.7	41976.1	40568.2	38941.9	33778.8
1104	32665.3	38722.9	42150.7	46137.6	41034.7	34046.1	32178.6	30692.8	33910.3	37165.4	42993.7	43682.2	41232.3	39674.2	38135.9	33204.6
1108	31614.5	37621.4	41352.4	46168.3	41790.9	35370.6	33710.1	31995.8	34797.1	37662.2	43034.9	43248.7	40389.3	38643.2	37147.2	32378.3
1112	30385.3	36280.2	40280.2	45449.1	41968.7	36200.6	34845.6	33104.3	35619.1	38171.2	43047.9	42794.4	39380.3	37440	35943.9	31373.8
1116	29115	34708.4	38717.2	44395.8	41562.4	36661.3	35764.6	34063.6	36427.1	38616.9	43000.7	42190.4	38262.3	36098.2	34574.9	30175.6
1120	27817.5	33146.4	37046.7	42991.3	40826.7	36775.6	36552.6	34889.3	37223.6	39122.2	42945.2	41653.4	37261.3	34848.5	33165.9	28898.6
1124	26597.8	31574.7	35285.2	41418.8	39778.7	36491.3	37074.8	35698.8	38094.1	39706.7	43084.4	41233.2	36296.1	33597	31835.4	27623.8
1128	25291	29997.2	33458.4	39559.6	38150.7	35522.8	36992.8	35976.1	38760.8	40188.2	43173.7	40783.2	35361.8	32415	30439.9	26319.8
1132	24051	28458.9	31587.2	37543.3	36267.4	34270.1	36654.6	36095.6	39522.8	40842.9	43247.7	40380.9	34415.6	31178.8	29100.2	25035.6
1136	22872.8	26976.9	29858.2	35711.1	34405.9	32693.6	35939.1	35955.1	40317.8	41595.9	43647.7	40127.7	33702.8	30195.8	27943.2	23885.3
1140	21717.8	25563.9	28119.2	33737.3	32307.9	30801.6	34797.3	35396.6	40853.8	42258.2	43913.7	39931.7	32974.6	29220.2	26751.7	22708.6
1144	20620	24200.7	26457.5	31776	30146.7	28709.8	33350.6	34562.8	41535.1	43074.4	44210.9	39779.2	32346.8	28309	25696.9	21644.1
1148	19617.8	22974.7	24924.2	29983.3	27980.9	26524.8	31641.8	33491.8	41992.1	43942.7	44833.2	39785.2	31765.8	27437.2	24744.9	20739.3
1152	18671	21800.7	23465.7	28189	25904.2	24196.8	29591.6	31990.8	42144.8	44611.7	45307.7	39750.9	31237.6	26662.2	23750.2	19743.8
1156	17615.8	20565.7	21976.5	26401.5	23802.4	21784.1	27271.3	30123.8	42014.8	45174.9	45707.2	39708.4	30758.1	25872.8	22841.4	18804.1
1160	16582.5	19381.9	20553.2	24744	21824.4	19491.3	24883.8	28024.6	41527.3	45537.9	46023.4	39585.7	30176.3	25090.8	21896.9	17882.8
1164	15575	18216.4	19225.5	23165	19993.9	17275.8	22517.8	25819.6	40750.3	45816.7	46348.2	39542.7	29726.6	24376.2	21025.4	17010.3
1168	14659	17178.7	17991	21765.8	18274.2	15204.6	20210.3	23681.1	39694.8	45934.9	46699.2	39617.2	29378.1	23731.2	20295.7	16252.4
1172	13810.8	16217.4	16881.7	20516.3	16714.7	13341.1	18161.8	21662.8	38475.8	45896.7	47009.4	39747.4	29118.1	23209.2	19570.9	15533.4
1176	13138.3	15404.9	15883	19329.8	15288.4	11658.6	16223.9	19757.8	37184.1	45753.4	47379.4	39891.9	28924.1	22772	18995.7	14950.1
1180	12564.3	14690.6	15021.5	18312	14082.4	10129.9	14493.1	18063.1	35809.6	45568.9	47785.7	40180.4	28805.6	22444.2	18540.7	14478.6
1184	12222.5	14139.9	14271	17426.5	13057.1	8878.6	13036.9	16605.1	34601.6	45312.2	48253.4	40641.2	28907.8	22272	18209.2	14155.1
1188	11984	13691.6	13684	16668	12148.6	7795.85	11756.4	15372.1	33469.3	45034.4	48809.7	41271.2	29185.1	22257	17977.7	13925.9
1192	11758.5	13266.1	13122.7	16055.5	11390.6	6819.35	10650.1	14287.1	32121.5	44645.9	49382.4	41998.9	29559.3	22352	17913.9	13848.4
1196	11625.3	12952.4	12691	15474.5	10712.9	6006.85	9700.85	13334.4	30782.5	44066.7	49808.2	42752.9	30071.8	22488.5	17843.2	13729.1
1200	11500.3	12638.6	12239.2	14961.5	10076.6	5225.35	8801.1	12419.1	29429	43178.2	50236.4	43604.9	30601.3	22756.8	17852.4	13681.1
1204	11376.8	12361.1	11869	14487.3	9504.4	4561.35	7987.1	11577.4	27915.8	42060.2	50205.9	44260.2	31089.6	22976.8	17858.4	13647.9
1208	11257.3	12085.9	11461	14000	8921.9	3854.1	7190.6	10772.9	26344.5	40620.9	50042.9	44889.7	31707.8	23275.5	17872.7	13605.4
1212	11106.3	11779.1	11072.7	13574	8413.65	3263.35	6496.6	10021.6	24811	39014.4	49596.9	45331.7	32257.8	23575	17935.2	13566.4
1216	10967.8	11527.1	10760.7	13155.3	7945.4	2701.1	5829.1	9283.85	23313	37195.4	48896.7	45760.4	32767.8	23896	18046.7	13607.4
1220	10856.8	11295.4	10421.2	12762.5	7501.9	2156.1	5203.85	8631.35	21905.8	35382.7	48034.2	46055.4	33439.3	24255.2	18143.4	13603.6
1224	10727	11058.4	10101	12387	7079.15	1680.1	4689.1	8052.85	20467.8	33430.9	46943.4	46202.4	33908.3	24549	18257.7	13637.1
1228	10578.5	10819.1	9794.95	12055.3	6678.9	1218.35	4113.85	7438.6	19116	31416	45576.2	46152.7	34377.8	24949.2	18365.9	13623.6
1232	10385.8	10551.4	9507.2	11696.5	6308.15	830.35	3597.35	6877.6	17797	29268	44003.2	45919.7	34863.6	25311.8	18484.2	13623.1
1236	10220.5	10342.9	9236.45	11380	5952.15	650.35	3134.35	6351.1	16620.5	27352.2	42206.7	45507.2	35292.8	25639.8	18681.4	13668.9
1240	10114.8	10147.4	9012.45	11101.3	5633.9	570.85	2719.6	5897.6	15562	25505	40424.2	44915.9	35758.8	26037.5	18921.9	13793.4
1244	10060	10000.1	8803.95	10860.3	5360.4	473.1	2379.85	5516.35	14681.8	23869.5	38715.9	44355.9	36187.3	26572	19227.2	13942.6
1248	10068.5	9938.65	8651.45	10702.8	5133.9	404.85	2070.1	5199.85	13876.5	22350.5	37004.9	43737.2	36725.3	27164	19572.7	14140.6
1252	10143.5	9870.65	8540.2	10550	4958.9	355.85	1807.35	4934.35	13207.5	20957.7	35307.2	43081.2	37246.3	27846.8	20034.7	14425.1
1256	10180.3	9829.15	8426.95	10410	4784.65	314.1	1607.35	4694.35	12570	19690.2	33557.2	42192.4	37668.8	28495	20496.9	14713.4
1260	9960.3	9519.65	8060.95	9993.55	4381.65	232.1	1166.1	4250.35	11717	18027.7	31076.4	40111.7	37130.3	28341.2	20485.7	14662.9
1264	9449.55	8987.65	7530.2	9445.8	3803.4	14.6	717.35	3631.85	10640.5	16076.7	28079.4	37256.4	35576.8	27535	20062.7	14349.1
1268	9221.55	8678.65	7212.2	9111.55	3456.65	10.35	607.35	3247.6	9913.3	14689.5	25902.4	35119.7	34805.3	27360.5	20067.9	14308.1
1272	9209.8	8599.4	7069.2	8949.55	3253.9	12.1	553.35	3016.6	9396.05	13651.2	24166.9	33454.4	34485.1	27566.2	20352.2	14514.1
1276	9328.3	8626.9	7030.7	8865.05	3141.9	9.85	506.1	2831.85	9018.05	12883.7	22846.2	32187.2	34327.3	28034.5	20936.7	14874.6
1280	9516.8	8716.4	7085.2	8871.05	3121.4	11.35	490.1	2747.35	8753.55	12264.5	21765.2	31105.2	34421.1	28782.8	21664.7	15389.6
1284	9844.8	8919.9	7207.95	8950.8	3142.65	8.85	481.85	2706.6	8537.55	11762.5	20835.9	30066	34555.6	29532.2	22483.7	15996.6
1288	10211.8	9150.9	7362.2	9035.8	3197.15	4.85	481.1	2692.85	8388.8	11382.7	20044.9	29122	34669.6	30397.8	23526.4	16734.3
1292	10632.3	9414.4	7523.95	9147.8	3290.15	0.35	487.6	2685.6	8268.3	11009	19326.2	28224.7	34674.3	31290.8	24482.7	17439.8
1296	11079.8	9718.65	7727.45	9267.55	3365.9	2.1	493.35	2686.85	8146.05	10712	18691.4	27323.5	34557.3	32097.2	25618.7	18320.8
1300	11584.3	10030.4	7939.2	9402.55	3477.15	-0.15	509.85	2713.35	8063.3	10392	18058.4	26376.2	34285.3	32728.2	26664.7	19146.3
1304	12030	10323.6	8174.95	9564.55	3598.9	1.1	517.1	2719.85	7975.05	10132	17483.4	25521.2	33938.3	33347	27773.7	20017.6
1308	12603.3	10698.4	8425.95	9712.8	3676.4	3.35	533.1	2753.6	7911.55	9901.95	16951.2	24584.2	33442.3	33803	28720.9	20873.1
1312	13171.5	11052.6	8658.2	9889.05	3810.65	3.85	550.1	2796.6	7837.8	9670.95	16464.7	23705.5	32756.6	34051	29824.7	21847.6
1316	13775	11458.4	8934.45	10087.3	3937.65	0.35	565.35	2817.35	7768.05	9438.95	15992.4	22924.7	32032.3	34243.2	30822.7	22750.1
1320	14417.3	11877.1	9227.7	10272	4069.9	2.85	582.6	2852.35	7746.05	9278.7	15577.1	22148.7	31201.6	34360.2	31720.9	23626.1
1324	15082	12316.9	9516.2	10467.3	4218.9	3.35	596.85	2889.35	7708.8	9138.95	15200.4	21439.5	30247.6	34192.2	32605.7	24566.1
1328	15800.8	12801.9	9864.45	10684	4371.9	33.35	608.35	2919.6	7658.55	8967.2	14818.4	20774.7	29245.6	33971.8	33399.9	25438.3
1332	16524	13287.4	10207	10911	4533.65	102.35	626.85	2948.85	7630.55	8831.7	14501.1	20110	28256.8	33506.8	33964.9	26255.3
1336	17265.8	13790.6	10549.7	11132	4700.65	142.85	642.85	2975.1	7579.55	8704.2	14174.1	19475	27146.1	32770.5	34457.9	27048.1
1340	17929.3	14261.1	10864.5	11356.5	4817.15	171.6	652.35	2972.35	7503.05	8549.95	13816.4	18837.2	26014.1	31997.8	34701.2	27594.6
1344	18534.5	14683.6	11163.2	11490.3	4878.9	172.6	651.6	2941.1	7384.55	8341.45	13410.1	18164.5	24815.6	30850.2	34584.4	27881.8
1348	18916.8	14933.4	11241.5	11517	4865.15	160.6	628.35	2808.35	7196.8	8060.2	12936.1	17336.7	23326.3	29315.2	33967.7	27860.1
1352	19157.5	15101.6	11342.7	11519.8	4810.15	136.1	601.85	2651.6	6974.8	7758.7	12411.1	16521.5	21840.6	27610	33125.9	27595.8
1356	19416.3	15283.9	11438.7	11511.8	4773.15	83.1	573.35	2478.6	6755.8	7448.95	11896.1	15704	20350.6	25860.2	31956.4	27136.6
1360	19888.3	15686.4	11693.5	11670.3	4828.4	95.85	572.85	2439.6	6621.8	7273.45	11574.1	15161	19330.6	24614.8	31223.7	26974.1
1364	20487.3	16304.4	12166.5	11951.5	5037.4	151.85	584.85	2391.6	6531.55	7206.45	11456.6	14864.2	18710.1	23655.2	30617.4	26764.6
1368	20306.5	16555.2	12424.5	12150.8	5148.15	150.1	565.35	2188.6	6243.05	6990.2	11183.9	14423.2	17842.8	22430.5	29449.2	25869.1
1372	19499.5	16425.2	12385.2	12103.3	5024.15	61.35	481.85	1803.85	5802.05	6602.2	10706.1	13742.2	16716.1	20788.8	27820.4	24450.3
1376	18219	15764.4	11859.7	11623.8	4575.65	0.1	377.35	1328.1	5269.55	5980.2	9903.15	12644.5	15045.9	18570	25282.7	22326.1
1380	18612.3	16181.4	12161.5	11799.3	4627.9	-2.4	372.6	1297.35	5159.55	5853.95	9663.65	12229.2	14296.9	17470.2	24036.9	21566.3
1384	20477.8	17766.4	13299.2	12648.5	5264.15	104.6	468.85	1616.6	5470.3	6188.45	10005.4	12542.5	14414.1	17456	24146.9	22123.6
1388	22089	18947.7	14177.7	13178	5618.65	203.6	547.85	1854.1	5672.3	6350.45	10104.6	12519.5	14208.4	17035.8	23647.2	22087.6
1392	23624.8	20210.7	15012	13716	6033.65	262.1	601.1	2074.85	5878.3	6498.45	10165.9	12455	13884.9	16492.2	22980.2	21904.8
1396	25552	21769.2	16121.2	14473.3	6564.4	352.1	704.85	2396.85	6174.05	6752.45	10371.9	12591.5	13880.9	16301.8	22587.7	21949.8
1400	27249	23239.7	17138.7	15143.5	7066.15	449.6	892.6	2686.85	6432.55	6970.7	10555.1	12673.5	13733.6	15994.8	22066.4	21703.8
1404	29061.8	24891.7	18245	15935	7631.4	578.6	1213.6	3007.85	6722.05	7190.45	10715.6	12719.7	13617.6	15742.5	21665.4	21562.1
1408	30871	26720.4	19590.5	16780.5	8237.15	705.6	1573.6	3356.1	7028.8	7465.7	10954.1	12871.7	13587.9	15534.5	21274.2	21314.8
1412	32188	28269.2	20702	17561.5	8754.9	962.1	1917.1	3686.1	7282.8	7671.2	11124.9	12940	13450.1	15239.5	20638.4	20799.8
1416	33181.6	29787.2	21903.2	18365.3	9338.4	1366.85	2212.35	3919.85	7494.55	7843.45	11256.6	12958.7	13325.9	14956	20108.2	20295.8
1420	33934.1	31361.9	23117.2	19199.3	9893.65	1778.85	2558.35	4207.6	7690.55	8007.7	11383.6	13051.5	13194.4	14714.5	19624.7	19761.6
1424	34556.3	32964.7	24453.2	20102.5	10545.9	2250.35	2885.1	4474.35	7925.05	8234.7	11594.4	13184.7	13149.9	14456.5	19060.4	19185.8
1428	34892.3	34546.2	25884.7	21126	11281.4	2783.1	3265.6	4779.6	8197.55	8504.7	11821.1	13304.2	13127.9	14298	18748.7	18805.3
1432	35278.3	36367.2	27660.2	22469.3	12102.1	3402.85	3758.6	5167.1	8482.05	8763.45	12105.9	13558.2	13207.1	14192	18378.7	18362.3
1436	35491.6	38164.4	29437	23716.5	13037.4	4042.35	4224.6	5580.35	8778.55	9074.95	12394.9	13769.5	13299.1	14176	18176.7	18074.3
1440	35209.6	39680.9	31312.5	25175.5	14040.4	4783.6	4729.1	5942.35	9125.05	9400.2	12682.1	14004	13394.4	14185.8	17947.7	17733.3
1444	34942.6	41366.2	33167.4	26549.5	15113.6	5530.6	5293.35	6401.6	9422.55	9717.2	13017.4	14287.5	13556.9	14157.2	17747.4	17469.1
1448	34302.3	42631.9	35197.7	28161.5	16228.6	6331.85	5844.6	6827.85	9775.3	10065.5	13378.6	14575	13732.4	14212	17583.4	17182.3
1452	33446.3	43675.7	37311.9	29807.3	17496.9	7203.6	6404.35	7268.1	10124.8	10395.5	13697.9	14846.5	13868.6	14262	17448.4	16956.6
1456	32301.5	44431.4	39273.2	31514.8	18681.4	8082.85	7050.85	7741.35	10417	10730	14061.1	15131.2	14062.6	14273.8	17265.9	16670.8
1460	31109.5	44766.4	41150.7	33318.3	20061.9	9034.6	7683.35	8239.35	10793.8	11095	14333.1	15328.7	14181.4	14305.2	17091.7	16407.8
1464	29952	44802.9	42826.9	35191.3	21540.9	10010.9	8394.1	8742.35	11143.8	11448.2	14693.9	15629.7	14333.1	14355.8	16975.4	16205.9
1468	28715.3	44631.2	44550.2	37164.3	23014.4	11149.4	9143.35	9346.1	11574	11820	15028.9	15934	14570.6	14468.2	16903.2	16072.6
1472	27603.8	44224.2	46056.2	39219.8	24805.4	12326.6	9919.85	9915.1	12016.3	12246.5	15445.6	16248.2	14760.6	14574.8	16885.4	15936.1
1476	26285	43098.7	47127.4	41320.8	26523.7	13635.1	10802.9	10568.9	12411.5	12603.2	15812.9	16588.5	14937.9	14718.5	16839.9	15823.6
1480	25171	42116.7	48123.7	43209.8	28273.2	14934.6	11673.1	11195.1	12859.3	13039	16251.6	16945.7	15241.1	14841.5	16830.7	15721.4
1484	23958.5	40600.2	48516.2	45094.3	30317.7	16353.4	12623.9	11899.4	13305	13434.5	16594.4	17263.5	15426.1	15015.5	16854.9	15614.9
1488	22795.5	38859.9	48433.7	46633.3	32263.2	18002.1	13655.9	12610.1	13756.5	13865.5	17023.7	17572.2	15674.9	15176.2	16861.9	15562.9
1492	21848.8	37288.7	48066.7	47938.6	34058.7	19423.1	14711.6	13447.9	14242	14299	17419.7	17875.5	15865.6	15273.5	16870.9	15511.6
1496	20816.5	35299.4	47057.4	49250.3	36281.7	21191.8	15857.1	14192.9	14745.5	14724.7	17795.4	18218.2	16095.1	15498.8	16911.7	15438.1
1500	19930	33551.4	45836.2	49801.8	38054.9	22976.3	17068.3	15143.1	15277.8	15236.7	18234.7	18533	16378.4	15553.8	16834.9	15354.4
1504	19078.8	31745.7	44183.9	50216.3	39762.2	24747.1	18392.8	16066.6	15795.5	15663	18629.4	18929	16611.3	15705.8	16917.7	15308.9
1508	18314.8	30069.9	42264.7	49942.1	41281.9	26626.1	19773.8	17019.6	16370.8	16168.5	19085.7	19222.7	16830.6	15904	16948.4	15274.6
1512	17579.8	28454.4	40420.2	49473.1	42608.4	28584.1	21247.6	18083.1	16950	16630.7	19511.4	19542.5	17043.8	16081	17035.7	15253.4
1516	16951	27048.7	38298.2	48419.8	43397.7	30253.8	22772.6	19267.8	17559.3	17162.2	19938.2	19952	17268.3	16193	17054.9	15221.6
1520	16349.3	25677.7	36200.2	46940.3	43894.9	32049.1	24393.6	20381.8	18216.5	17759.2	20444.4	20296.2	17490.6	16370.5	17089.7	15214.4
1524	15785	24382.2	34156.4	45382.3	43877.4	33359.1	25913.3	21694.6	18863.3	18264.7	20887.2	20621.2	17738.3	16488.8	17129.2	15176.9
1528	15272.8	23229.4	32170	43250.8	43317.4	34477.6	27460.3	22908.6	19613	18911.7	21446.4	20973.7	17932.6	16589	17107.9	15098.6
1532	14745.8	22123.2	30197.7	41175.1	42306.2	35361.1	28971.3	24258.1	20341.8	19516.5	21905.7	21271.2	18139.6	16743.8	17151.2	15071.1
1536	14267.3	21147.2	28496.7	39083.6	40707.7	35620.1	30285.3	25522.3	21090.3	20075.2	22379.9	21615.7	18342.3	16797.5	17124.2	15009.4
1540	13798.3	20174.2	26742	36724.6	38808.4	35446.1	31430.1	26775.6	21984.3	20856.2	22893.7	22026	18510.3	16821.8	17022.2	14897.4
1544	13352.5	19327.2	25326.7	34734.1	36815.9	34862.6	32293.1	27947.6	22802.8	21496.5	23447.2	22330.2	18698.6	16887	16989.7	14781.4
1548	12868	18443.9	23827	32637.5	34690.9	33575.3	32696.8	28935.3	23753.3	22343.2	24087.4	22704.5	18823.8	16965.5	16936.9	14691.4
1552	12431.5	17682.7	22509	30751.5	32238.2	32022.8	32813.6	29678.1	24652.5	23099.2	24632.2	23047.7	18942.1	16912.8	16819.4	14530.4
1556	11994	16904.7	21227	28986	29993.4	30005.6	32285.1	30072.1	25583.5	23907.5	25242.7	23426	19116.8	16989.8	16740.2	14391.1
1560	11540.5	16163.9	20019.5	27094.3	27538.7	27621.8	31399.3	30293.8	26555	24816.2	25886.9	23794	19232.1	16940.5	16583.4	14232.4
1564	11060.3	15413.4	18906	25505.5	25317.7	25329.6	30010.8	29933.3	27505.3	25765	26527.2	24146.2	19418.1	16874	16370.6	13983.4
1568	10595.5	14682.9	17793.2	23969.8	23231.7	22913.6	28248.1	29266.6	28312.8	26573	27211.2	24531	19435.8	16798.5	16174.1	13769.9
1572	10121.8	13968.9	16696.7	22434.8	21091.4	20422.3	26222.3	28144.3	29005.8	27561.7	27884.9	24854.7	19509.3	16731.8	15993.9	13547.9
1576	9593.55	13221.4	15703	21005.3	19248.2	17996.8	23976.3	26720.6	29528.8	28436.7	28576.9	25123	19484.6	16571.8	15761.1	13272.9
1580	9073.3	12438.4	14652.2	19720	17389.7	15713.9	21682.6	24986.1	29911.5	29278	29272.7	25507	19496.6	16366	15473.1	12993.4
1584	8549.05	11724.1	13663.5	18424.8	15657.6	13444.6	19280.3	23070.1	30022.5	30065.7	30014.7	25929.5	19559.6	16212.2	15163.6	12641.6
1588	7983.55	10996.9	12662.5	17190.8	14120.4	11385.1	16965.1	21004.3	29788	30711.2	30647.7	26271.2	19656.1	16042.2	14847.1	12325.4
1592	7453.05	10275.4	11713	16043.8	12625.4	9452.35	14747.4	18935.6	29203	31109.5	31206.7	26632.7	19629.3	15827.8	14535.4	12008.6
1596	6888.55	9571.65	10768.5	14896.5	11201.6	7632.85	12651.9	16852.3	28354.3	31320.2	31818.2	26978	19660.6	15657	14236.1	11634.6
1600	6328.55	8852.9	9894.95	13832.3	9987.4	6030.6	10670.6	14845.9	27138.3	31493.5	32327.7	27318.2	19657.1	15434	13871.1	11274.9
1604	5783.8	8165.9	9044.95	12839.5	8672.15	4523.85	8881.35	12924.6	25624.3	31081.7	32615.4	27587	19645.1	15199	13515.1	10902.6
1608	5219.3	7472.65	8172.2	11821	7480.65	3084.6	7210.85	11155.4	23775.8	30343	32717.4	27767	19631.3	14978.5	13164.4	10544.9
1612	4646.3	6771.65	7355.45	10881	6397.65	1770.35	5615.85	9456.35	21677.8	29048.2	32512.7	27975.7	19585.3	14728	12768.6	10135.6
1616	4135.55	6135.4	6585.2	9969.8	5394.4	704.1	4192.35	7883.1	19673.8	27637.5	32124.9	28128.7	19645.6	14487.2	12405.4	9735.85
1620	3668.3	5553.15	5883.45	9136.55	4441.9	413.35	3011.35	6599.6	17651.5	25952.2	31580.9	28150.5	19617.1	14290.2	12111.1	9442.6
1624	3217.3	4991.15	5193.7	8365.8	3553.65	202.6	1890.35	5414.1	15676	23824.7	30643.9	27993	19589.1	14149	11814.9	9114.6
1628	2756.05	4424.65	4529.2	7630.8	2751.4	-1.15	883.6	4283.85	13783.5	21457.7	29070.9	27660.7	19544.3	13925.2	11492.6	8775.85
1632	2314.3	3888.15	3905.45	6937.55	1966.9	-1.65	534.6	3277.1	11920.5	18919	27249.4	27041.2	19398.1	13636	11123.1	8411.85
1636	1857.05	3343.4	3285.7	6261.05	1244.15	-1.15	328.85	2351.85	10244.8	16420.5	25205.7	26085	19111.3	13378	10788.1	8057.1
1640	1448.8	2850.9	2688.7	5597.55	715.9	-0.65	179.1	1521.35	8687.55	13961.7	22625.2	24716.5	18720.8	13030.8	10373.9	7648.35
1644	1034.3	2365.65	2147.95	4996.8	547.15	-1.65	1.1	823.1	7342.05	11692.5	20019.7	23081.2	18096.8	12566	9982.4	7302.1
1648	736.05	1896.65	1633.95	4428.3	411.65	-4.9	-1.65	583.35	6100.3	9517.95	17329.7	21238.7	17361.3	12092	9591.15	6908.1
1652	599.05	1449.15	1128.7	3885.55	314.65	-6.4	-2.15	399.85	5024.8	7583.95	14635.6	18988	16380.9	11439	9073.9	6453.6
1656	527.05	1029.65	705.95	3378.8	255.15	0.1	4.1	281.6	4063.55	5895.45	12098.6	16589.5	15048.6	10637.5	8538.9	5972.6
1660	433.8	686.65	473.7	2919.55	180.65	2.85	6.6	162.1	3244.55	4473.7	9892.9	14115.5	13579.6	9794.25	7971.4	5501.6
1664	363.05	507.4	382.45	2500.8	27.4	-2.9	0.35	-2.4	2573.3	3248.2	7927.65	11818.2	12065.6	8895.75	7428.15	5039.85
1668	314.8	444.15	320.95	2172.3	-2.85	-1.9	2.1	-0.15	2050.05	2304.7	6379.15	9936.95	10674.1	8095	6991.9	4707.85
1672	284.05	392.65	262.95	1908.05	-6.6	-1.4	0.85	-3.65	1653.8	1592.45	5187.15	8280.7	9306.1	7370.25	6627.4	4400.35
1676	259.05	328.65	217.2	1662.05	-6.35	-3.9	1.1	-5.9	1325.55	996.7	4166.65	6757.45	7893.6	6524.25	6229.4	4135.1
1680	233.8	270.65	178.45	1442.3	-11.85	-8.15	-4.15	-9.15	1051.3	537.45	3291.9	5445.7	6466.85	5557.5	5764.15	3835.6
1684	227.55	246.4	167.45	1304.3	-3.85	-2.4	2.1	-1.15	884.3	370.2	2635.4	4416.2	5101.35	4596.25	5315.9	3557.35
1688	235.55	263.15	167.95	1373.55	-12.85	-11.9	-4.9	-10.65	954.8	345.7	2324.9	3787.2	4131.1	3927.75	5101.4	3538.35
1692	316.3	411.4	253.7	1864.3	-11.1	-8.15	-4.65	-8.4	1471.8	528.7	2576.15	3772.45	3742.35	3711.5	5334.65	3931.1
1696	428.55	532.65	369.45	2401.05	18.9	-4.15	-2.15	51.35	2041.3	947.7	2921.4	3915.2	3535.1	3604.75	5603.15	4348.6
1700	460.8	586.65	387.2	2541.3	89.9	-6.4	-3.9	141.1	2184.55	1013.95	2881.4	3710.45	3044.85	3126.25	5448.4	4390.6

## Sheet: Figure 4c
Pixel number	F1A_1	F1A_2	F1A_3	F1B_1	F1B_2	F1B_3	F12_1	F12_2	F12_3	F21_1	F21_2	F21_3	F17_2	F17_3	F2A_1	F2A_2	F2A_3	F2B_1	F2B_2	F2B_3	F18_1	F18_2	F18_3	F27_1	F27_2	F27_3	F71_1	F71_2	F71_3	F28_1	F28_2	F28_3	F72_1	F72_2	F72_3	F3A_1	F3A_2	F3A_3	F3B_1	F3B_2	F3B_3	F3C_1	F3C_2	F3C_3	F81_1	F81_2	F81_3	F7A_1	F7A_2
	2.02	2.02	2.02	2.02	2.02	2.02	2.433	2.433	2.433	2.847	2.847	2.847	2.94	2.94	3.26	3.26	3.26	3.26	3.26	3.26	3.353	3.353	3.353	3.767	3.767	3.767	3.86	3.86	3.86	4.18	4.18	4.18	4.273	4.273	4.273	4.34	4.34	4.34	4.34	4.34	4.34	4.34	4.34	4.34	4.687	4.687	4.687	4.78	4.78
1	2.60901	2.63173	2.63196	2.61595	2.61277	2.62578	2.68815	2.6926	2.68362	2.7454	2.75877	2.75226	2.75029	2.7308	2.77356	2.77419	2.74521	2.76777	2.7573	2.75965	2.73658	2.7832	2.7973	2.77006	2.77987	2.7909	2.76549	2.75325	2.79453	2.75101	2.73363	2.76553	2.80827	2.83474	2.82385	2.8141	2.82958	2.82542	2.86371	2.84398	2.84052	2.85141	2.84089	2.84482	2.75653	2.7658	2.7772	2.81621	2.7873
2	2.46308	2.47034	2.46843	2.46703	2.46372	2.46679	2.52548	2.53113	2.53052	2.57767	2.58354	2.58064	2.56619	2.56592	2.6048	2.60644	2.59673	2.60699	2.60369	2.60431	2.59139	2.60407	2.60875	2.61544	2.61963	2.61997	2.6108	2.60517	2.61821	2.59614	2.5911	2.6035	2.62758	2.63384	2.63445	2.63805	2.64521	2.64636	2.64818	2.64476	2.64264	2.6527	2.64613	2.64749	2.62302	2.62604	2.62951	2.6359	2.62775
3	2.48759	2.49851	2.49492	2.49382	2.49017	2.49576	2.56094	2.56689	2.56351	2.61576	2.6238	2.62095	2.60676	2.60561	2.64439	2.64712	2.63453	2.64606	2.64135	2.64427	2.62598	2.64327	2.65	2.65447	2.65903	2.66223	2.65	2.64222	2.66104	2.6349	2.62728	2.6443	2.67299	2.68039	2.6823	2.68503	2.69365	2.68921	2.69625	2.69123	2.68891	2.70399	2.69642	2.69741	2.65634	2.66177	2.66647	2.67994	2.66789
4	2.45911	2.46836	2.46477	2.46511	2.46126	2.4653	2.53165	2.53742	2.53497	2.58683	2.59422	2.59246	2.57772	2.57886	2.61796	2.61986	2.60914	2.61946	2.61459	2.61767	2.60178	2.61363	2.61959	2.62968	2.63523	2.63789	2.62622	2.62011	2.63332	2.61226	2.60576	2.61918	2.64469	2.64946	2.65227	2.65574	2.665	2.6616	2.66253	2.6593	2.65728	2.6739	2.665	2.66748	2.63492	2.64005	2.64368	2.65034	2.64084
5	2.51103	2.5164	2.51209	2.51787	2.51567	2.51895	2.58047	2.5844	2.57925	2.63425	2.63654	2.63406	2.63373	2.63195	2.66295	2.66771	2.65434	2.66416	2.66029	2.66469	2.6542	2.6646	2.66032	2.67708	2.67714	2.68989	2.67252	2.6689	2.68245	2.67138	2.66614	2.67811	2.68316	2.68399	2.69252	2.68495	2.69778	2.6966	2.68995	2.69014	2.68702	2.70387	2.69806	2.69959	2.68861	2.69136	2.69565	2.68445	2.67756
6	2.19116	2.19865	2.19435	2.1966	2.19246	2.19535	2.26585	2.27001	2.26812	2.32068	2.32708	2.32475	2.31185	2.31258	2.35361	2.35429	2.34761	2.35433	2.35129	2.35254	2.34397	2.35167	2.35585	2.36515	2.36834	2.37002	2.36075	2.35707	2.36652	2.35032	2.34659	2.35585	2.37676	2.38051	2.38345	2.39103	2.39868	2.39654	2.39472	2.39563	2.39367	2.40501	2.39781	2.39815	2.37342	2.37718	2.37957	2.38495	2.37678
7	2.64455	2.6568	2.65494	2.64896	2.64301	2.65206	2.71327	2.71947	2.71855	2.77736	2.78742	2.78132	2.77411	2.7622	2.81483	2.80669	2.79756	2.80811	2.80142	2.80364	2.79512	2.81915	2.82802	2.81509	2.81447	2.815	2.80155	2.80454	2.82254	2.7924	2.78726	2.80682	2.82984	2.84206	2.83949	2.83754	2.85127	2.85008	2.85453	2.85699	2.85295	2.85482	2.85032	2.84927	2.81333	2.81804	2.82793	2.84038	2.81592
8	2.54458	2.56537	2.56537	2.55431	2.54851	2.56075	2.61773	2.62314	2.61635	2.67342	2.68608	2.67935	2.68686	2.66466	2.71001	2.70473	2.68381	2.70086	2.69058	2.69317	2.68092	2.72327	2.73535	2.7064	2.71221	2.71972	2.69979	2.69407	2.72409	2.68272	2.67194	2.70247	2.73589	2.75745	2.75269	2.74249	2.75794	2.75482	2.77524	2.77337	2.76821	2.77544	2.76233	2.76427	2.69449	2.70163	2.71314	2.74456	2.71477
9	2.36351	2.36827	2.3644	2.36763	2.36342	2.36563	2.43212	2.43587	2.43581	2.48592	2.49082	2.48991	2.47329	2.47443	2.51863	2.51823	2.51457	2.5209	2.51979	2.51961	2.51277	2.51817	2.52025	2.53265	2.53357	2.53325	2.52778	2.52586	2.53148	2.51105	2.50985	2.5173	2.53995	2.54179	2.54551	2.55329	2.56	2.55851	2.55669	2.55939	2.55713	2.56611	2.55931	2.55973	2.54581	2.5488	2.54944	2.54861	2.54726
10	2.26689	2.27289	2.26918	2.27191	2.26719	2.26999	2.33715	2.34107	2.34215	2.39333	2.39927	2.39797	2.38087	2.38258	2.42883	2.42851	2.42392	2.43115	2.42906	2.42999	2.42008	2.42587	2.43019	2.4427	2.44375	2.44367	2.43801	2.43604	2.44356	2.42229	2.41973	2.42817	2.45214	2.45592	2.45837	2.46526	2.47377	2.4716	2.46864	2.47077	2.4679	2.47897	2.47225	2.47215	2.45634	2.45927	2.46002	2.46147	2.45942
11	2.28208	2.28844	2.2846	2.28758	2.28336	2.28575	2.35768	2.36187	2.36258	2.41749	2.4234	2.42191	2.40425	2.40739	2.45538	2.45622	2.45152	2.45737	2.45628	2.45765	2.44575	2.44983	2.45431	2.47263	2.47416	2.47461	2.46772	2.46499	2.47188	2.45095	2.44888	2.45671	2.48222	2.48494	2.48854	2.49703	2.50549	2.50235	2.49734	2.50009	2.49787	2.51059	2.50334	2.50413	2.48775	2.49099	2.49144	2.49174	2.48496
12	2.29645	2.30335	2.29941	2.30222	2.2976	2.3004	2.37308	2.37733	2.37793	2.43356	2.43994	2.43848	2.42252	2.42369	2.4719	2.47263	2.46674	2.475	2.47215	2.47376	2.46057	2.46606	2.47175	2.48786	2.48968	2.49059	2.48294	2.47961	2.4879	2.46581	2.46416	2.47325	2.49868	2.50338	2.50646	2.51471	2.52385	2.52082	2.51496	2.51781	2.5155	2.52959	2.52142	2.52246	2.50222	2.50561	2.50686	2.51017	2.5016
13	2.26778	2.27522	2.27074	2.27276	2.2684	2.27108	2.33734	2.34181	2.34368	2.39515	2.40149	2.39949	2.38236	2.38418	2.43284	2.43104	2.42647	2.43399	2.43174	2.43239	2.42224	2.42694	2.43252	2.44391	2.44505	2.44538	2.43962	2.43869	2.44749	2.42402	2.42235	2.43155	2.45268	2.45794	2.4594	2.46589	2.47473	2.4725	2.46836	2.46978	2.46702	2.47915	2.47343	2.47411	2.45699	2.4604	2.46146	2.46318	2.4536
14	2.39412	2.4065	2.40435	2.40074	2.39545	2.40214	2.4654	2.47366	2.46881	2.52379	2.53356	2.52916	2.52179	2.51599	2.56412	2.55963	2.54804	2.5597	2.55415	2.55533	2.5439	2.56439	2.57206	2.56968	2.57428	2.57726	2.56692	2.56154	2.58278	2.54752	2.54231	2.56222	2.5883	2.60225	2.59898	2.60063	2.61146	2.60978	2.61228	2.61269	2.60983	2.62258	2.61378	2.61532	2.57425	2.57827	2.58462	2.59954	2.5754
15	2.55827	2.57746	2.57792	2.56524	2.56059	2.572	2.63825	2.64767	2.63467	2.69406	2.70731	2.70155	2.70396	2.69337	2.73866	2.73043	2.71194	2.72686	2.72045	2.72229	2.7081	2.74681	2.75758	2.73818	2.74516	2.75306	2.73737	2.72758	2.76371	2.71549	2.7068	2.73495	2.7641	2.78703	2.78077	2.77519	2.79018	2.78551	2.79937	2.79675	2.79272	2.80772	2.79569	2.79776	2.734	2.7391	2.7493	2.77319	2.73072
[truncated: 18 more columns]

## Sheet: Figure 4d
reference	predicted	reference	predicted	reference	predicted
r train	p train	r test	p test	r 1:1	p 1:1
2.02	1.92345	2.433	2.52237	2.02	2.02
2.02	2.04519	2.433	2.0761	3	3
2.02	2.01384	2.433	2.2141	4	4
2.02	2.2707	3.353	3.68219	5	5
2.02	2.23397	3.353	3.22921	6	6
2.02	2.15198	3.353	3.28563	6.02	6.02
2.847	2.33938	2.94	3.14509
2.847	2.26772	2.94	2.8282
2.847	2.43831	2.94	2.68559
3.26	3.37277	4.18	3.90809
3.26	3.47543	4.18	4.14054
3.26	3.47527	4.18	3.83025
3.26	3.42818	4.687	4.92012
3.26	3.53734	4.687	4.88469
3.26	3.45705	4.687	4.39513
3.767	3.85479	5.1	5.35054
3.767	3.75837	5.1	4.99134
3.767	4.24543	5.1	5.01263
4.273	4.0656	3.86	4.46192
4.273	4.43066	3.86	4.45858
4.273	4.30191	3.86	4.20118
6.02	6.01977	5.607	5.60648
6.02	5.887	5.607	5.7361
6.02	5.29496	5.607	6.07031
6.02	6.05918
6.02	5.50676
6.02	5.65571
5.193	4.9866
5.193	5.07879
5.193	5.55985
4.78	4.41134
4.78	4.7504
4.78	4.27914
4.78	4.74187
4.78	5.07058
4.34	4.31586
4.34	4.55755
4.34	4.27384
4.34	4.2528
4.34	4.60784
4.34	4.52958
4.34	4.89784
4.34	4.52279
4.34	4.6526
4.34	4.33933
